# Supplementary material for: Enabling Telemedicine From the System-Level Perspective: Scoping Review
Source: J Med Internet Res. 2025 Mar 5;27:e65932. doi: 10.2196/65932 (PMC11923472; doi:10.2196/65932)
Supplement: Multimedia Appendix 4 [file jmir_v27i1e65932_app4.xlsx]

## Sheet: Data extraction
Types of telemedicine	Settings	Country	Qualitative or Quantitative method	Tags	First author	Year	Title	Study focus (Brief)	Study focus	Methods for data collection	Target population (brief)	Target population (detailed)	sample size	sampling method	Response rate (for quantiative method)	What instrument was used?	How instrument was constructed?	Key Factor 1	Key factor 2	Key factor 3	Key Factor 4	Key factor 5	Key factor 6	Key factor 7	Key factor 8	Key factor 9	Key factor 10	Key factor 11	Key factor 12	Key factor 13	Authors	Abstract	Journal	Volume	Issue	Pages	DOI		Notes
Not specified	different healthcare facilities	Egypt	Quan	Factors - system (clinician)	Alboraie 2022	2022	Healthcare Providers' Perspective about the Use of Telemedicine in Egypt: A National Survey	Factors	we conducted this study to assess the usefulness of telemedicine application and the different barriers hindering its utilization in our community.	survey	Clinicians, managers and other users	physicians, nurses, technicians, administrative clerks, and hospital managers from different Egyptian healthcare facilities	642 (40 invited participants from 36 instiutions	Conveniet sampling. 40 invited participants from 36 institutions across the 27 governorates of Egypt	642/1080	web-based survey	No information on how the survery was constructed was provided. The constructed survey was pilot tested for is validity and clarity with 20 potential participants.	lack of experience of tele-medicine amongst clinicians and managers which requires various training.	Attitude toward the use and benefits of tele-medicine amongst clinicians and managers	inappropriate data protection and concerns of endangering patients' privacy.											Alboraie, M.; Abdalgaber, M.; Youssef, N.; Moaz, I.; Abdeen, N.; Abosheaishaa, H. M.; Shokry, M. T.; El-Raey, F.; Asfour, S. S.; Abdeldayem, W. A.; Hassan, A. A.; Mahran, E. E. M. O.; Tag-Adeen, M.; Elshaarawy, O.; Radwan, M. I.; Altonbary, A.; Fouad, Y.	Incorporation of telemedicine in general clinical practice is becoming a compelling need nowadays in the context of COVID-19 pandemic and its consequent burdens on the healthcare systems. Though telemedicine appears to be appealing and carries a lot of advantages, yet it is still faced by many challenges and barriers especially in developing countries. Our aim was to explore the impression of hea…	International Journal of Telemedicine and Applications	2022			10.1155/2022/3811068
virtual clinical pharmacy services	rural and remote hospitals	Australia	Qual	Factors - system (clinician)	Allan 2021	2021	This is streets ahead of what we used to do: staff perceptions of virtual clinical pharmacy services in rural and remote Australian hospitals	Factors	this study aims to understand hospital staf perspectives of the implementation of a Virtual Clinical Pharmacy Service (VCPS) in rural and remote New South Wales (NSW).	Virtual Focus groups	Clinicians, managers and other users	nursing, doctors, managers, allied health and pharmacist from 8 regional and rural health services	67	Emailed invitation sent to all eligible staff of the health service. Four FGDs - one with medical staff, one with nurisng staff, and two with allied health staff.	N/A	N/A	No information on how FDG questions were developed. Detailed FGD questions are included as summplementary information.	Staf confidence and trust	positive culture around medications, safer practice, medication errors and improvements in patient safety.	strong focus on implementation and change management including site visits and education sessions	ease of use, reliability and support of telehealth equipment										Allan, J.; Webster, E.; Chambers, B.; Nott, S.	Background: The use of medications is the most common intervention in healthcare. However, unsafe medication practices and medication errors are a leading cause of injury and avoidable harm in healthcare systems across the world. A Virtual Clinical Pharmacy Service (VCPS) was introduced in rural and remote New South Wales public hospitals to support safe and effective use of medications. In this …	BMC Health Services Research	21	1		10.1186/s12913-021-07328-w
Not specified	a large rural healthcare system	US	Quan	Factors - system (clinician); Factors - system (patient); Rural	Klee 2023	2023	Rural patient and provider perceptions of telehealth implemented during the COVID-19 pandemic	Factors	We sought to identify patient and provider barriers that may limit telehealth’s broader adoption, and assessed whether the percentage of missed appointments difered between in-person and telehealth visits.	online survey	patients and providers	patients and providers from Munson Healthcare (MHC), a large rural healthcare system serving over 500,000 residents across 30 rural counties in Northwest Michigan	Patient sample size: unclear (all patients seen between a defined period),93 Patient completed the survey Provider sample size: 1180, 252 completed the survey with a response rate of 24.8%	Conveniet sampling. Patients at Munson Family Practice Center (MFPC) who agreed to participate were sent a secure link to the survey. Providers across the MHC system were sent an emailed link to complete the online provider survey.	Patient: unclear Provider: 24.8%	two questionnaires	questionnaires used for patients and providers survey was adopted from two previous studies： patients: Welch BM, Harvey J, O’Connell NS, McElligott JT. Patient preferences for direct-to-consumer telemedicine services: a nationwide survey. BMC Health Serv Res. 2017;17(1):784. providers: American Medical Association. Digital Health Study. Physicians’ motivations and requirements for adopting digita…	difficulties with scheduling follow-up appointments (Patient)	lack of personal contact with providers (Patient)	technology challenges (broadband or cellular internet access)(Patient)	technological challenges (not-specific) (provider)	lack of implementation support (provider)									Klee, D.; Pyne, D.; Kroll, J.; James, W.; Hirko, K. A.	BACKGROUND: Understanding perceptions of telehealth implementation from patients and providers can improve the utility and sustainability of these programs, particularly in under-resourced rural settings. The purpose of this study was to evaluate both patient and provider perceptions of telehealth visits in a large rural healthcare system during the COVID-19 pandemic. To promote sustainability of…	BMC Health Services Research	23	1	981	10.1186/s12913-023-09994-4
Not specified	all types of Healthcare Facilities（HCFs） in Kingdom of Saudi Arabia (KSA), and all sectors and locations	Saudi Arabia (KSA)	mixed method	Factors - system	Alaboudi 2016	2016	Barriers and challenges in adopting Saudi telemedicine network: The perceptions of decision makers of healthcare facilities in Saudi Arabia	Factors	It is aimed at identifying the principle predictive challenges and barriers in adopting and implementing telemedicine in the context of the KSA and investigating the degree of variation within all HCFs sectors, types, and locations.	1.a systematic and an extensive review of the literature on theories, models and frameworks; an analysis of key documentations from the MOH in KSA 2.semi-structured interviews 3.questionnaire	managers	interviews: 83 members of the strategic-level decision makers representing all types of HCFs in KSA, and all sectors and locations questionnaire: a representative sample size of the decision makers of HCFs across KSA	interviews: 83 questionnaire: 905 responses were found to be complete and usable; the response rate was 43.6%	interviews: not specific questionnaire: Conveniet sampling. This questionnaire was available using two different types of media: paper-based and web-based, and in Arabic and English. The invitation to participate in the questionnaire was sent through emails provided by the MOH in KSA.	questionnaire: 43.6%	interviews: semi-structured interview questionnaire with open-ended questions. questionnaire: paper-based and web-based questionnaire, and in Arabic and English	interviews: the questions were based on 63 barriers and challenges from the review and analysis of key documentations questionnaire: the questions were based on 22 barriers and challenges from the interviews	consumer acceptance (i.e., patients) and their willingness to be treated by telemedicine.	Ensuring the economic feasibility and the commercial viability of telemedicine for the HCF.	The availability of adequate experts (Human Resource (HR)) in the HCF to implement, operate, and maintain telemedicine.	Support and quality of basic facilities and ICT (information and communications technology) infrastructure										Alaboudi, A.; Atkins, A.; Sharp, B.; Balkhair, A.; Alzahrani, M.; Sunbul, T.	Despite emerging evidence about the benefits of telemedicine, there are still many barriers and challenges to its adoption. Its adoption is often cited as a failed project because 75% of them are abandoned or â€˜failed outrightâ€™ and this percentage increases to 90% in developing countries. The literature has clarified that there is neither one-size-fit-all framework nor best-practice solution f…	Journal of Infection and Public Health	9	6	725-733	10.1016/j.jiph.2016.09.001
Not specified	Questionnaires: both urban and rural districts of Jordan and Syria interviews: urban, rural; hospital clinic; consultant, general practitioner; Accident and Emergency department (A&E), dialysis units; administrative, technical; and Ministry (Health and Telecommunications) of Jordan and Syria	Jordan and Syria	mixed method	Factors - system	Alajlani 2013	2013	Effect of culture on acceptance of telemedicine in Middle Eastern countries: case study of Jordan and Syria	Factors	This work is the first to undertake a systematic survey of telemedicine activity in the two countries to determine attitude and barriers. It investigates the differences in awareness and cultural issues between Jordan and Syria with comparison regarding the culture issues surrounding the adoption of telemedicine	1.questionnaire 2.face-to-face semistructured interviews	Clinicians, patients and other users	questionnaire: doctors, technicians, engineers, decision makers, and patients interviews: employees from the respective research and development departments in the Ministry of Health and the Ministry of Telecommunications; clinical interviewees through personal acquaintance with the researchers	questionnaire: One hundred participants (50 in each country) interviews: 45 professional participants (22 in Jordan and 23 in Syria)	questionnaire: not specific interviews: those who were willing to participate in the study, and had appropriate knowledge to participate in this research (aged between 25 and 65)	N/A	questionnaires (Table 2) interviews: No information	questionnaire: No information on how the questionnaire was constructed was provided. Detailed questions of questionnaire were included in Table2. interviews: No information.	Culture effects the level of resistance to the use of telemedicines amongst both doctors and patients. The study found that the level of resistance is different between two countries (Syria and Jordan) because of culture differences. In addition, female domonstrated higher level of resistance than males because they preferred to cover their body and only revealed the part that needs to be examine…	poor infrastructure: information technology (IT) infrastructure and equipment to support telemedicine (computers and telecommunication devices	lack of funding in public hospitals and health centers (IT infrastructure and equipment to support telemedicine; training for doctors, nurses, and all other staff that are involved in telemedicine applications)	lack of IT training for the public and the staff who will be involved in telemedicine, such as doctors, paramedics, technicians, and decision makers										Alajlani, M.; Clarke, M.	We investigated issues that affect the use and adoption of telemedicine in Middle Eastern countries, taking the Hashemite Kingdom of Jordan and the Syrian Arab Republic as case studies. Our study is based on interviews with key stakeholders (including doctors, technicians, engineers, and decision makers) and questionnaires administered to key stakeholders (including patients), ensuring opinion wa…	Telemedicine journal and e-health : the official journal of the American Telemedicine Association	19	4	305-311	10.1089/tmj.2012.0106
Not specified	hospitals, regional and national health authorities and universities	Norway	Qual	Factors - system	Alami 2017	2017	Exploring factors associated with the uneven utilization of telemedicine in Norway: a mixed methods study	Factors	The aims of the present study are: 1) to analyze and update telemedicine utilization data in Norway over the past 7 years, in continuity with previous reports on statewide adoption of telemedicine, and 2) to explore and understand factors that may affect the use of telemedicine in the Norwegian healthcare system.	semi-structured interviews and an analysis of relevant national documents	providers	key stakeholders in hospitals, regional and national health authorities and universities	nearly 30 potential respondents, and 37 documents	Potential respondents were identified primarily through the contact network of the Norwegian Centre for E-health Research by contacting a representative in each target group (national, regional and local), and obtaining suggestions of other relevant persons with extensive knowledge and experience on telemedicine, following a snowballing technique. Internet searches were also conducted to identify…	N/A	interview guide	The interview guide (Additional file 1) was developed on the basis of available literature on telemedicine in Norway, analysis of quantitative data, as well as from evaluations of telemedicine projects that some authors have conducted in the past	lack of coordination across national, regional, and local level.	The fragmentation characterizing the healthcare sector that prevented the development of an integrated nationwide telemedicine network.	Institutions have different infrastures and processes, which are not necessarily interoperable. This adds complexity to the challenge of harmoniziing and aligning different systems	development of an economic model that allows sharing costs and benefits among stakeholders（ reimbursement policies,mechanisms promoting the redistribution of benefits financing system）	page 12: The lack of a suitable financing system contributes to a delay in the implementation of the restructuring changes necessary to achieve better integration of services between different levels.									Alami, H.; Gagnon, M. P.; Wootton, R.; Fortin, J. P.; Zanaboni, P.	Background: Norway has a long history of using telemedicine, especially for geographical reasons. Despite the availability of promising telemedicine applications and the implementation of national initiatives and policies, the sustainability and scaling-up of telemedicine in the health system is still far from accomplished. The main objective of this study was to explore and identify the multi-le…	BMC Medical Informatics & Decision Making	17		2015-01-01	10.1186/s12911-017-0576-4
Not specified	four main hospitals, King Abdul Aziz Medical City, King Faisal Specialist Hospital and Research Center, King Saud University Medical City and King Saud Medical City in Riyadh, Saudi Arabia	Saudi Arabia	Quan	Factors - system (clinician)	Albarrak 2021	2021	Assessment of physician's knowledge, perception and willingness of telemedicine in Riyadh region, Saudi Arabia	Factors	The present study aims to assess the knowledge of physicians about telemedicine and its applications. Secondly, to evaluate their perceptions and willingness towards adopting telemedicine in their clinical practice in various specializations.	survey	clinicians	450 physicians in four hospitals, King Abdul Aziz Medical City, King Faisal Specialist Hospital and Research Center, King Saud University Medical City and King Saud Medical City in Riyadh, Saudi Arabia	A self-administered questionnaire distributed to 450 physicians in four hospitals. In total of 391 participants returned the questionnaire.	not specific	0.869	A self-administered questionnaire	The study questionnaire was designed and modified based on previously published research articles： [15] Ayatollahi H, Sabari SFZP, Langarizadeh M. Clinicians’ knowledge and perception of telemedicine technology. Perspect Health Inf Manag 2015;12:1. [16] Buabbas A. Investigation of the adoption of telemedicine technology in the Kuwaiti health system: strategy and policy of implementation for overs…	physicians concerned about patient privacy	the high cost of equipment	lack of suitable training (telemedicine tools and its medical applications and technology) of medical professionals	lack of consultation between information technology expert and clinicians										Albarrak, A. I.; Mohammed, R.; Almarshoud, N.; Almujalli, L.; Aljaeed, R.; Altuwaijiri, S.; Albohairy, T.	Introduction: Telemedicine is the utilization of computer applications and telecommunication technologies to deliver clinical services remotely. The Ministry of Health in Saudi Arabia, recently established an e-Health strategy that includes the use of telemedicine in order to improve the accessibility and quality of care among patients and healthcare providers. Objectives: The present study aimed…	Journal of Infection and Public Health	14	1	97-102	10.1016/j.jiph.2019.04.006			one section of the questionnaire is "Willingness about telemedicine"
Not specified	University Teaching Hospitals of eight governorates: Cairo, Giza, Tanta, Damietta, Alexandria, Kafrelsheikh, Menoufia, and Assiut	Egypt	Quan	Factors - system; Factors - system (clinician)	Alboraie 2021	2021	Knowledge, Applicability, and Barriers of Telemedicine in Egypt: A National Survey	Factors	The study has three objectives: (1) Evaluate telemedicine’s knowledge, attitude, and preference among the general Egyptian population (2) Assess the population perception of barriers to applying telemedicine in Egypt (3) Compare knowledge, attitude, preference, and barrier scores according to sociodemographic characteristics	survey by face-to-face contact	other users	general population ≥21 years old and accepted to participate, while healthcare staff (i.e., physicians, nurses, technicians, administrative clerks, and hospital managers) and people who could not fill the questionnaire were excluded from the present survey.	686 participants filled the questionnaire	A convenience sampling method	0.66	questionnaire	A three-domain Arabic questionnaire was designed after reviewing the literature [16]. [16] A. Ashfaq, S. F. Memon, A. Zehra et al., “Knowledge and atti_x0002_tude regarding telemedicine among doctors in Karachi,” Cureus, vol. 10, no. 2, p. 12, 2020. Four of the research team, experts with a telemedicine and questionnaire structure, checked the questionnaire face and content validity. The question…	concerns regarding the higher chance of medical errors when using telemedicine than traditional tools.	concerns regarding the violation of patients’ privacy when using telemedicine than traditional tools.												Alboraie, M.; Allam, M. A.; Youssef, N.; Abdalgaber, M.; El-Raey, F.; Abdeen, N.; Mahdy, R. E.; Elshaarawy, O.; Elgebaly, A.; Haydara, T.; Abd-Elsalam, S.; Nassar, Y. A.; Shabana, H.; Zaky, S.	Objectives. The study is aimed at evaluating knowledge, attitude, and barriers to telemedicine among the general population in Egypt. Methods. A questionnaire-based cross-sectional design was carried out among the general Egyptian population. A convenience sampling method was used to approach the eligible participants from University Teaching Hospitals of eight governorates from May to July 2020.…	International Journal of Telemedicine and Applications	2021			10.1155/2021/5565652
teleconsultation	Primary Care	Brazil	Quan	Factors - system; Factors - system (patient)	Alkmim 2015	2015	Factors Associated with the Use of a Teleconsultation System in Brazilian Primary Care	Factors	the objective of this study is to analyze factors associated with the utilization of the teleconsultation system of the TNMG, in order to learn how to overcome the barriers and introduce new practices to improve the utilization rates and then to fully achieve the benefits of telehealth.	survey via telephone interviews	clinicians	Questionnaires were conducted via telephone interviews with one health professional in each of the 229 municipalities were classified as ‘‘users’’(with an average number of teleconsultations of one or more per month) and ‘‘nonusers’’(with less than one teleconsultation per month). The questionnaire had to be applied to physicians; nurses were chosen only when physicians were not available	229 (15 were excluded and 214 remained). 137 were classified as users (64%) versus 77 as nonusers (36%)	One health professional was drawn from each of 229 municipalities (For situations when there were two or more professionals, one was randomly chosen among those registered in the system, which had all the contact details.)	214/229	questionnaire	The authors designed and modified the questionnaire. Detailed questions of questionnaire were included in Table1.	‘‘Sufficient training’’for health professional to use the teleconsultation system	complexity of the teleconsultation system (simplicity and adequacy of the system with local Internet conditions should be considered as success factors)												Alkmim, M. B. M.; Marcolino, M. S.; Figueira, R. M.; Sousa, L.; Nunes, M. S.; Cardoso, C. S.; Ribeiro, A. L.	Background: The Telehealth Network of Minas Gerais (TNMG) is a public telehealth service that provides support to primary healthcare in Minas Gerais, Brazil, performing teleconsultation and tele-electrocardiography. The aim of this study was to assess teleconsultation requests received by the TNMG and to investigate the factors associated with low teleconsultation utilization in most municipaliti…	Telemedicine and e-Health	21	6	473-483	10.1089/tmj.2014.0112
Not specified	Two districts of each of the seven UAE Emirates were randomly selected	the United Arab Emirates (UAE)	Quan	Factors - system (patient)	AlMeslamani 2022	2022	The patterns and determinants of telemedicine use during the COVID-19 crisis: A nationwide study	Factors	this study aimed to assess the pattern, nature, and predictors of the use of telemedicine among adults in the UAE during COVID-19. Furthermore, we aimed to investigate factors that influence future use of telemedicine.	online questionnaire	other users	All adults (18 years) who were residents in the UAE, spoke Arabic or English, and were competent enough to complete the questionnaire without assistance met the inclusion criteria for the study. In contrast, adults who were critically ill or were mentally incompetent were excluded from the study.	1600	a proportionate random sampling technique	unclear	a self-administered, online questionnaire	The authors designed, modified, validated the questionnaire. Then the authors translated the questionnaire into Arabic language, and performed a pilot test to assess reliability and comprehensibility of the study questionnaire.	the users' unfamiliarity with the telemedicine services (did not hear about telemedicine; did not know how to use telemedicine; felt uncertain about its clinical effectiveness)	the need for physical examination(patients tend to be less confident in their physician’s diagnosis when there is no physical examination)	limited medical insurance coverage of digital visits											Al Meslamani, Ahmad Z.; Aldulaymi, Raghad; El Sharu, Husam; Alwarawrah, Zaid; Ibrahim, Osama Mohamed; Al Mazrouei, Nadia	Background: Although telemedicine services have been adopted on a large scale in the United Arab Emirates (UAE) during the coronavirus disease 2019 (COVID-19) pandemic, a little is known about the public experience.Objectives: This study aimed to investigate consumers' patterns, nature, and predictors of telemedicine utilization and consumers' attitude toward this technology.Methods: A quantitati…	Journal of the American Pharmacists Association: JAPhA	62	6	1778-1785	10.1016/j.japh.2022.05.020
Not specified	Local Health Authorities, public Hospital Enterprises, IRCCS, nursing homes, and other public and private healthcare	Italy	Quan	Factors - system (clinician)	Antonacci 2023	2023	Healthcare professional and manager perceptions on drivers, benefits, and challenges of telemedicine: results from a cross-sectional survey in the Italian NHS	Factors	This study aims to explore the perspectives of healthcare professionals and managers on: (i) drivers to the implementation of telemedicine services and (ii) perceived benefits and challenges related to the use of telemedicine across the Italian National Health Service (NHS).	online survey	clinician, managers	Healthcare professionals and administrative staff in Local Health Authorities, public Hospital Enterprises, IRCCS, nursing homes, and other public and private healthcare providers.	615	Purposive sampling: Purposive sampling was used to maximise the national territory’s coverage by reflecting the population distribution across the different Italian Regions. For pragmatic reasons, we utilised the IN.GE.SAN. contact database. To achieve the desired distribution of the sample across the various Italian Regions, we supplemented email addresses from the IN.GE.SAN. contact list with t…	N/A	an online questionnaire	The authors designed, modified, validated the questionnaire. Then the authors performed a pilot test to examine the clarity of the questions, to evaluate the measurement validity, and to check the administration procedures.	the need to respond to the Covid-19 by reducing face-to-face contact (driver)	regulatory obstacles, such as poor reimbursement regulations, complex technology purchasing processes, a lack of data governance (data security, data protection regulations) and privacy guidelines, the lack of a unified regulatory framework	concerns and obstacles associated with technology-mediated communication between patient and doctor	issues concerning poor quality of internet connection and other technologies	difficulty with technology use									Antonacci, G.; Benevento, E.; Bonavitacola, S.; Cannavacciuolo, L.; Foglia, E.; Fusi, G.; Garagiola, E.; Ponsiglione, C.; Stefanini, A.	BACKGROUND: The Covid-19 pandemic provided new challenges and opportunities for patients and healthcare providers while accelerating the trend of digital healthcare transformation. This study explores the perspectives of healthcare professionals and managers on (i) drivers to the implementation of telemedicine services and (ii) perceived benefits and challenges related to the use of telemedicine …	BMC Health Services Research	23	1	1115	10.1186/s12913-023-10100-x
Not specified	ten hospitals, two health centers from each sub-city in the Addis Ababa Administration	Ethiopia	Quan	Factors - system (clinician)	Assaye 2023	2023	Perception towards the implementation of telemedicine during COVID-19 pandemic: a cross-sectional study	Factors	this study aimed to assess perceptions of health professionals towards telemedicine implementation and associated factors in Ethiopia during the COVID-19 Pandemic.	questionnaire	clinicians	Health professional from ten hospitals, two health centers from each sub-city in the Addis Ababa Administration	737 participants respond to all the questionnaires	The sample size of each hospital was determined by a proportionate allocation method, while health professionals were selected using simple random sampling techniques by a lottery method after being stratifed according to their respective professions.	0.872	A structured administrative questionnaire	A structured administrative questionnaire adapted and modifed from various literatures was used to collect the data. It was pre-tested for reliability before the conduct of the actual data collection.	the availability of technology (Information technology)	access to the internet	a lack of telemedicine training for health professionals											Assaye, B. T.; Belachew, M.; Worku, A.; Birhanu, S.; Sisay, A.; Kassaw, M.; Mekonen, H.	BACKGROUND: The COVID-19 pandemic has led to a surge in the use of telemedicine as a means of delivering healthcare services remotely. Healthcare providers play a key role in the adoption and implementation of telemedicine for its effectiveness. Despite its benefits, there have been unclear concerns about its effectiveness and acceptance in the process of implementing telemedicine. The objective …	BMC Health Services Research	23	1	967	10.1186/s12913-023-09927-1
Not specified	health care institutions that encompass inpatient care, outpatient care, and often faculty practice operations, referred to in totality as teaching hospitals.	America	Quan	Factors - system (clinician)	Baker 2022	2022	Trends in Adoption and Maturation of Telehealth Programs at Teaching Hospitals and Health Systems	factors	This study identified factors associated with a sustained and expanding telehealth program in teaching hospitals.	Survey	providers	health care institutions that encompass inpatient care, outpatient care, and often faculty practice operations, referred to in totality as teaching hospitals.	223 teaching hospitals and health systems (165 responded to at least one survey question)	not specific	0.74	survey	The telehealth module of the survey was adapted from the Foley & Lardner LLP12 telemedicine survey based on feedback from telemedicine leaders and targeting measurement of the development and implementation of telehealth: ref: 12. Lacktman NM, Vernaglia LW. 2014 Telemedicine survey executive summary. Foley and Lardner LLP. Available at https://www.foley.com/en/insights/publications/2014/11/2014-t…	Lack of reimbursement for telemedicine services (external factors)	Multi-state licensing equirements(external factors)	Improving access for current patients (patient-focused factors)	improving quality of care for patients (patient-focused factors)										Baker, M. C.; King, S. L.; Sikka, N.; Krupinski, E. A.; Shipman, S. A.; Haberman, M.	Introduction: Although early adopters of telehealth have built and sustained telehealth programs over long periods, little research has been conducted differentiating the characteristics of health systems at different stages of maturation. Methods: This study surveyed 165 major teaching hospitals and health systems from fiscal year 2015 through 2018 about the stage and characteristics of their te…	Telemedicine journal and e-health : the official journal of the American Telemedicine Association	28	4	517-525	10.1089/tmj.2020.0571
Not specified	a quaternary academic health system in Ohio	America	mixed-methods	Factors - system (clinician)	Balchander 2022	2022	Assessing Telehealth Through the Lens of the Provider: Considerations for the Post-COVID-19 Era	factors	The primary aim of this study was to utilize the survey results, including qualitative and quantitative data, and deter_x0002_mine if providers from different specialties and care settings were aligned on the utility, benefits, and concerns surround_x0002_ing telehealth during the height of the pandemic	online survey	Providers	health care providers engaging in direct patient care in a quaternary academic health system	2,633 (received a total of 518 responses)	not specific	0.197	an online questionnaire	The authors designed the survey. No information on how the survery was constructed was provided.	Technology limitations (technology infrastructure, including broadband internet, smart device registration, digital peripherals, appropriate data security, and device sanitization protocols)	patient privacy (providers taking calls in a shared workroom or patients attending appointments in public locations)	Providers were concerned that adopting telemedicine would reduce the clinical quality of Pediatric Primary Care, Pediatric Medicine and Pediatric Surgical Subspecialty	lack of reimbursements in place for providers and health care practices										Balchander, D.; Cabrera, C. I.; Zack, B.; Porter, S.; Sunshine, J.; D'Anza, B.	Introduction: Following the coronavirus disease (COVID-19) pandemic restrictions, many health care systems turned to telehealth as an alternative to in-person care. Current literature describes sustained patient satisfaction levels with virtual care throughout the pandemic era. However, provider opinions on the transforming landscape are largely unknown. Objectives: The aim of this study is to be…	Telemedicine journal and e-health : the official journal of the American Telemedicine Association	28	12	1806-1816	10.1089/tmj.2021.0508
Not specified	two matched metropolitan Hospital and Health Services (HHSs) and two matched rural HHSs	Australia	mixed-methods	Factors - system; Rural	Banbury 2023	2023	A comparison study between metropolitan and rural hospital-based telehealth activity to inform adoption and expansion	factors	this study compared two matched metropolitan health services and two matched rural health services. This study sought to identify the main drivers of different telehealth adoption processes to facilitate evidence-informed decisions which promote telehealth uptake and change in the health service.	1.Monthly telehealth services data that is routinely collected was obtained from the QH Telehealth Support Unit and used for the quantitative analysis 2. semi-structured interviews and focus groups: qualitative analysis	providers	Senior telehealth staff at each HHS, including experience or knowledge of telehealth at a senior manager, clinician or administrator level.	1.not specific 2. 63 (29 participants took part in the interviews in Metropolitan areas. 34 participants took part in the interviews in rural areas.)	1. not specific 2. a purposive sampling technique and snowballing	N/A	not specific	No information on how the survery was constructed was provided.	For metropolitan Hospital and Health Services (HHSs): Level of investment for service delivery is a factor supporting telehealth uptake.	For metropolitan Hospital and Health Services (HHSs) :confusion regarding the current policy for out-of-catchment referrals is a barrier to telehealth uptake.	For rural Hospital and Health Services (HHSs): On-boarding process for clinicians is a barrier to telehealth uptake.(a significant amount of telehealth coordination and administration time being used to credential practitioners, leaving very limited time for service development)	For rural Hospital and Health Services (HHSs): Clinician willingness to perform telehealth is a barrier to telehealth uptake.(great difficulty in getting clinicians at metropolitan provider sites to provide telehealth to rural areas)	For rural Hospital and Health Services (HHSs): Strategic challenges: out of area providers not wanting to undertake telehealth appointments, clarity on out-of-catchment area referrals and service development.									Banbury, A.; Smith, A. C.; Mehrotra, A.; Page, M.; Caffery, L. J.	INTRODUCTION: In Queensland, Australia, the public hospital system has used telehealth for almost three decades. Although telehealth activity has been growing consistently, there are substantial variations across geographic regions. We explored factors which contribute to this variation in telehealth adoption. METHODS: This was a multi-method comparative study of two matched metropolitan health s…	Journal of Telemedicine and Telecare	29	7	540-551	10.1177/1357633X21998201
cancer care	Six cancer care services, representing a range of geographical locations (e.g., different states or territories, metropolitan, rural, and regional), funding structures (e.g., public, private), patient cohorts (adult, children), care settings (e.g., tertiary hospital, community health), and experiences with telehealth (e.g., established, new to telehealth).	Australia	mixed method	Factors - system (patient); Factors - system (specific)	Banbury 2023	2023	Consumers‘ experiences, preferences, and perceptions of effectiveness in using telehealth for cancer care in Australia	factors	Our study addresses this gap by examining (1) the consumer experience of telehealth for the delivery of cancer care by multidisciplinary practitioners at all stages of the cancer pathway and (2) consumer perspectives on how to improve and sustain telehealth uptake for future cancer care.	1. An online survey 2. semistructured interviews	patient and other users	adults affected by cancer or their caregivers	1. 1162 participants completed the national survey 2. 18 interview participants	1. not specifit 2. A purposive sampling technique was used to identify potential interviewees	N/A	1. questionnaire 2. not specific	No information was provided on how the questionnaire and interview questions were developed.	technology and system barriers: a clinician’s telephone number not being displayed on the consumer’s telephone. (Telephone calls could be missed, and consumers were unable to call back because clinician telephone numbers were not displayed on their telephones)	technology and system barriers: virtual waiting rooms where consumers cannot interact with administrators (When video consultations had lengthy delays, consumers reported waiting in virtual waiting rooms and being unable to contact administrators for updates)	technology and system barriers: scheduling consultations with large windows of time (Consultations scheduled at a specific time were challenging when clinicians were delayed)											Banbury, A.; Taylor, M.; Caffery, L.; Der Vartanian, C.; Haydon, H.; Mendis, R.; Ng, K.; Smith, A.	Aim: COVID-19 accelerated telehealth (video and telephone) use for cancer care to reduce disease exposure and transmission. Understanding consumersâ€™ health service delivery needs is required to sustain telehealth activity and develop new models of care. We explored consumersâ€™ experiences of telehealth in cancer care and their perspectives on improving and sustaining telehealth uptake in the f…	Asia-Pacific Journal of Clinical Oncology	19	6	752-761	10.1111/ajco.14002
kidney care	four locations (clinics) across urban and rural Alberta	Canada	Qual	Factors - organisation; Factors - system (clinician); Factors - system (patient)	Bello 2017	2017	Patient and provider perspectives on the design and implementation of an electronic consultation system for kidney care delivery in Canada: A focus group study	Factors	We aim to develop an e-Consult system for CKD for PCPs in Alberta. The purpose of this study was to explore the barriers to and facilitators of uptake of the system among patients and providers, prior to its implementation.	Focus group discussion	patients and providers	stakeholders including primary care providers (PCP), nephrologists and policymakers involved directly with the organisation of CKD care and patients with CKD and their relatives	72 participants (n=36 in patient group and n=36 in provider group)	purposive sampling The authors did not provide more information on how the sampling was conducted	N/A	A semistructured interview guide (eAppendix 1,eFigure 1)	The interview guide (Additional file 1) was developed on three prior studies 31-33： 31. Poses RM, Levitt NJ. Qualitative research in health care. Antirealism is an excuse for sloppy work. BMJ 2000;320:1729–30. 32. Mays N, Pope C. Qualitative research in health care. Assessing quality in qualitative research. BMJ 2000;320:50–2. 33. Liddy C, Maranger J, Afkham A, et al. Ten steps to establishing an…	For Providers: Length of time required for primary care providers to complete the e-referral due to lack of integration with current electronic medical records is a barrier	For Providers: Increase in referrals might overwhelm the nephrologists and lead to delayed response or unsustainable system (a barrier)	For Providers: Incentive is a facilitator (1.Availability of financial remuneration to enable primary care providers to be compensated for this work; 2.Awarding Continuing Medical Education credits for learning current nephrology best practice by working through the decision-making structure of the form)	For Providers: Ease of use is a facilitator (The tools/process should be made easy to use (ie, minimise number of logins and integrate with existing platforms (eg,Netcare and electronic medical records)))	For Providers: Ease of communication between referring physicians and nephrologists is a facilitator (1.The need for the e-referral system to allow multiple options for two-way communication between referring physicians and nephrologists; 2. Two-way communication with nephrologists likely to increase the ability and confidence of primary care providers in meeting best practice; 3. Improved effici…	For Patient: Potential decreased access to care by increasing wait times at other points in the care pathway is a barrier	For Patient: Difficult access for nephrology care as the new system will take up a lot of primary care providers' time is a barrier	For Patient: Ease of communication between referring physicians and nephrologists is a facilitator (1.Improve communication and information sharing between primary care providers and nephrologists; 2.Better access to care as a consequence of good communication between physicians)						Bello, A. K.; Molzahn, A. E.; Girard, L. P.; Osman, M. A.; Okpechi, I. G.; Glassford, J.; Thompson, S.; Keely, E.; Liddy, C.; Manns, B.; Jinda, K.; Klarenbach, S.; Hemmelgarn, B.; Tonelli, M.	Objectives: We assessed stakeholder perceptions on the use of an electronic consultation system (e-Consult) to improve the delivery of kidney care in Alberta. We aim to identify acceptability, barriers and facilitators to the use of an e-Consult system for ambulatory kidney care delivery. Methods: This was a qualitative focus group study using a thematic analysis design. Eight focus groups were h…	BMJ Open	7	3		10.1136/bmjopen-2016-014784
People with Intellectual and Developmental Disabilities	Cerebral Palsy Associations of New York State (CPNYS) and StationMD (organizational level); CPNYS affiliate agencies, The Arc of New York affiliate agencies, and independent agencies (agency-level)	USA	mixed-methods	Factors - system	Berry 2023	2023	Utilization and Staff Perspectives on an On-Demand Telemedicine Model for People with Intellectual and Developmental Disabilities Who Reside in Certified Group Residences	Factors	The aim of this article is to describe the utilization and staff perspectives on the implementation of the Telemedicine Triage Project (TTP)	Quantitative data: CPNYS and StationMD provided the call frequency data Qualitative data: semi-structured interviews	Qualitative data: providers	Qualitative data:N/A Qualitative data: 19 key informants representing organizational- (CPNYS and StationMD) and agency-level (participating CPNYS affiliate agencies, The Arc of New York affiliate agencies, and independent agencies) leadership and staff (DSPs and nurses)	Qualitative data: 19	Qualitative data: purposive sampling The authors did not provide more information on how the sampling was conducted	N/A	Qualitative data: interview protocols (Supplemental File)	No information on how the interview protocols were constructed was provided.	the cost of sustaining the program beyond the funded grant period is a challenge (External funding is essential, because agencies’ current budgets may not support sustaining Telemedicine Triage Project (TTP))	offering more in-house diagnostic tools, such as remote blood sugar monitoring or EKG technology is a facilitator	change to administrative aspects of Telemedicine Triage Project (TTP) is a facilitator, such as making it easier to share residents’ electronic health records with other telemedicine providers or providing agencies with regular reports of reasons for calling StationMD.	more frequent staff training on equipment use is a facilitator										Berry, C. A.; Kwok, L.; Gofine, M.; Kaufman, M.; Williams, D. A.; Terlizzi, K.; Alvaro, M.; Neighbors, C. J.	Background: Non-emergent medical problems that arise when a usual provider is unavailable can often result in emergency department or urgent care visits, which can be particularly distressing to people with intellectual and developmental disabilities (PIDD). On-demand, synchronous telemedicine may be a promising supplement when immediate care from usual sources is unavailable. Prior research demo…	Telemedicine Reports	4	1	204-214	10.1089/tmr.2023.0024
not specified	three rural-telemedicine program implementation sites (Sindhupalchowk, Darchula and Patan hospital) of a Rural-telemedicine Program in Nepal	Nepal	Qual	Rural	Bhatta 2015	2015	Opportunities and Challenges of a Rural-telemedicine Program in Nepal	Factors	the purpose of this study was to explore the existing opportunities and challenges of rural telemedicine programs by taking the perspectives of key stakeholders based on an interpretive field study.	semi-structured interviews, site observation and discussions. In addition, relevant articles and governmental policy documents were also reviewed.	providers	Involved respondents were Director General from Department of Health Service, Senior Public Health Administrator working at MoHP under Public Health Administration, Monitoring and Evaluation Division, Health Inspectors and Medical Officers working at Patan hospital under rural-telemedicine program and District Health Officers, Staff Nurse, HA and ANMs working at Sindhupalchowk and Darchula Distri…	15	The authors did not provide more information on how the sampling was conducted	N/A	No information	No information	lack of efficient infrastructure and supporting environment (irregular electricity supply; slow internet)	lack of competence and training among the personnel involved in the rural-telemedicine program (illiteracy among the patients (i.e. user group); insufficient skilled health personnel)	the government fails to support the evolving service of the Rural-telemedicine Program with sufficient budgeting, human resources and a coherent policy											Bhatta, R.; Aryal, K.; Ellingsen, G.	BACKGROUND: Telemedicine services are considered essential for improving the accessibility, quality and efficiency of the healthcare services in developing countries. With these expectations, government of Nepal has implemented a rural-telemedicine program in thirty peripheral district hospitals to improve the accessibility of specialist health services. Telemedicine can be appropriate to the nat…	Journal of Nepal Health Research Council	13	30	149-153
Primary Care	one large academic internal medicine practice, one academic geriatrics practice, and eight community primary care practices of a large health system in Massachusetts	USA	mixed method	Factors - system (patient)	Bhatia 2022	2022	Older adults' perspectives on primary care telemedicine during the COVID-19 pandemic	Factors	To inform future policy, we interviewed adults ≥65 years to learn about their experience with telemedicine since the pandemic.	Quantitative data (close-ended questions) and Qualitative data (open-ended questions): a web-based survey	patients	Adults ≥65 years were eligible if they were English-speaking, received in-person primary care within the health system in the 12 months prior to March 2020, had ≥1 telemedicine primary care visit (video or phone-only) since March 16, 2020, and were able to provide consent. We excluded patients on hospice, with severe psychological illness/or cognitive impairment (based on chart review or primary …	Quantitative data: 230 agreed to participate, of which 208 completed the survey Of the 208 participants, 94.2% answered open-ended questions (qualitative data).	The authors did not provide more information on how the sampling was conducted	Quantitative data: 208/230	Questionnaire (supplementary text2)	The authors designed the questionnaire based on the literature	technical challenges with telemedicine (1. lacking the technological skills needed for video visits, for both doctors and patients; 2. not having a computer, for patients)	lack of coverage for audio-only visits will reduce access to telemedicine for older adults (patients preferred video to audio only visits, but they had to convert to audio-only due to technical difficulties. Therefore, lack of coverage for audio-only visits is a barrier)												Bhatia, Roma; Gilliam, Elizabeth; Aliberti, Gianna; Pinheiro, Adlin; Karamourtopoulos, Maria; Davis, Roger B.; DesRochers, Laura; Schonberg, Mara A.	Background: Prior to the COVIDâ€19 pandemic there were many barriers to telemedicine primary care for adults â‰¥65 years including insurance coverage restrictions and having lower digital access and literacy. With the pandemic, insurance coverage broadened and many older adults utilized telemedicine creating an opportunity to learn from their experiences to inform future policy. Methods: Between…	Journal of the American Geriatrics Society	70	12	3480-3492	10.1111/jgs.18035
reproductive health care	4 rural-urban commuting areas (RUCA) that represented small towns (RUCA 7-9) and isolated rural areas (RUCA 10) in Colorado	USA	Quan	Factors - system (patient); Rural	Clure 2023	2023	Telemedicine to improve reproductive health care for rural Coloradans: Perceptions of interest and access	factors	our objectives were to assess rural women’s preferences on receiving reproductive health care, including interest in using telemedicine for various health care needs, such as contraception, pregnancy options counseling, and medication abortion in the state of Colorado, a state with a large rural population. Secondarily, we sought to evaluate women’s experiences with and perceived access to reprod…	an online survey	other users	Women ages 18-45 years who were English- or Spanish-speaking and lived in a rural zip code in Colorado	9,835, received 510 responses for a 5.2% response rate, of which 478 complete surveys	random sampling	0.052	an online questionnaire	The authors designed the questionnaire based on the literature	participants' previous telemedicine use is a facilitator	participants' belief in the safety of abortion is a facilitator	participants' valuing established relationship with provider is a barrier	participants' valuing availability of face-to-face visits is a barrier										Clure, Cara; Sheeder, Jeanelle; Teal, Stephanie; Cohen, Rebecca	Purpose: To evaluate rural Colorado women's access to and preferences for receiving reproductive health care services. Methods: We conducted an online survey of women ages 18â€45 years old. We mailed recruitment postcards to a random sample of female, registered voters in rural Colorado zip codes. Survey questions assessed experiences, beliefs, and preferences regarding reproductive health care.…	Journal of Rural Health	39	1	172-178	10.1111/jrh.12697
ambulatory care	The Bavarian testbed for Telemedicine in Germany	Germany	Quan	Factors - system (clinician)	Dünnebeil 2012	2012	Determinants of physicians' technology acceptance for e-health in ambulatory care	Factors	Based on a quantitative study of German physicians who participated in the national testbed for telemedicine, this article extends existing technology acceptance models (TAM) for electronic health (e-health) in ambulatory care settings and elaborates on determinants of importance to physicians in their decision to use e-health applications.	The paper version questionnaire of the survey was provided by mail, and a web-based questionnaire was provided	clinicians	ambulatory care physicians registered in the Bavarian	500 questionnaires were distributed, 119 physicians took part in the survey resulting in 117 completed questionnaires, representing a response rate of 23.2%	The authors did not provide more information on how the sampling was conducted	0.232	questionnaire	The authors reviewed the literature for medical topics frequently discussed by leading institutions in the healthcare system and the German government [53–55], and developed question items: [53] Bundesministerium für Gesundheit, The German eHealth Strategy (Target and Strategy, Concept, Legal Framework, Activities/Roll-out Plan, Costs and Return of Investment,European Perspective), Bundesminister…	perceived usefulness of electronic health services applications by physicians is a facilitator	perceived ease of use of electronic health services applications by physicians is a facilitator	Physicians' high data security demands is a facilitator (Physicians with high security demands had higher usage intentions for electronic health services compared to physicians with lower security demands)	Physicians' intensity of information technology Utilization is a facilitator (It seems the higher the current information technology demand, the better the performance expectation of e-health)	The level of standardization (standardized guidelines for medical treatment and communication) in healthcare practices is a facilitator	levels of process orientation in daily routines of a medical practice is a facilitator								Dünnebeil, S.; Sunyaev, A.; Blohm, I.; Leimeister, J. M.; Krcmar, H.	Background: Germany is introducing a nation-wide telemedicine infrastructure that enables electronic health services. The project is facing massive resistance from German physicians, which has led to a delay of more than five years. Little is known about the actual burdens and drivers for adoption of e-health innovations by physicians. Objective: Based on a quantitative study of German physicians…	International Journal of Medical Informatics	81	11	746-760	10.1016/j.ijmedinf.2012.02.002
not specified	the UC Christus Health Network, a large private academic health network in Santiago, Chile	Chile	mixed method	Factors - system (clinician)	Garcia-Huidobro 2020	2020	System-Wide Accelerated Implementation of Telemedicine in Response to COVID-19: Mixed Methods Evaluation	Factors	The purpose of this paper is to report the system-wide accelerated implementation of telemedicine, compare patient satisfaction with telemedicine and in-person visits, and report provider perceptions regarding the implementation of virtual visits.	Quantitative data: 1.Demographic data were extracted from patients’electronic medical records; 2.Patient Satisfaction With In-Person Visits data were collected through an online survey sent via SMS text messaging after the visit; 3.Patient Satisfaction With Telemedicine Visits data were collected via email after the encounter. 4. Physician Satisfaction With Telemedicine data were collected throug…	Clinicians, patients	Physicians and patients from the UC Christus Health Network, a large private academic health network in Santiago, Chile	Quantitative data: 1.Demographic data:187,551 patients 2.Patient Satisfaction With In-Person Visits: 3,035 patients 3.Patient Satisfaction With Telemedicine Visits:3,962 patients 4.Physician Satisfaction With Telemedicine:263 physicians Qualitative data: 263 physicians	The authors did not provide more information on how the sampling was conducted	N/A	Quantitative data: 1. Patient Satisfaction With In-Person Visits: the Net Promoter Score (NPS) survey 2. Patient Satisfaction With Telemedicine Visits: questionnaire 3. Physician Satisfaction With Telemedicine: questionnaire Qualitative data: Physician Satisfaction With Telemedicine：questionnaire	Quantitative data: 1. Patient Satisfaction With In-Person Visits: the Net Promoter Score (NPS) survey The authors used survey in a previously published research article [11] ： [11]Reichheld FF. The one number you need to grow. Harv Bus Rev 2003 Dec;81(12):46-54. Patient Satisfaction With Telemedicine Visits and Physician Satisfaction With Telemedicine: The authors designed the questionnaire Quali…	providers’ concern about the impact of telemedicine on diagnostic assessment is a barrier (Lack of physical examination produces uncertainty)	providers’ concern about the impact of telemedicine on patient-provider relationship is a barrier (Difficulty stablishing a warm relationship)	providers’ concern about the complications associated with the implemented telemedicine delivery modality (1. Physicians' problems with access to the electronic health record, order software, and ZOOM; 2. Patient scheduling: Patients' scheduling mistakes (specialty or age group) 3. Resources for telemedicine: Physicians' problems with internet access )											Garcia-Huidobro, Diego; Rivera, Solange; Chang, SebastiÃ¡n Valderrama; Bravo, Paula; Capurro, Daniel; Valderrama, Sebastian; Valderrama Chang, SebastiÃ¡n	Background: As the COVID-19 pandemic disrupted medical practice, telemedicine emerged as an alternative to outpatient visits. However, it is not known how patients and physicians responded to an accelerated implementation of this model of medical care.Objective: The aim of this study is to report the system-wide accelerated implementation of telemedicine, compare patient satisfaction between tele…	Journal of Medical Internet Research	22	10	N.PAG-N.PAG	10.2196/22146
eConsult	provincial and territorial governments, national organisations, healthcare providers, researchers and patients in Canada	Canada	Qual	Factors - system	Moroz 2020	2020	Key factors for national spread and scale-up of an eConsult innovation	Factors	we aim to identify the key factors emerging from the Policy Forum that support eConsult’s spread and scale-up across Canada	All plenary and small working group sessions	patients and providers	key stakeholder groups, including representatives from provincial and territorial governments, national and pro_x0002_vincial organisations, healthcare providers, researchers, and patients, who had expressed an interest in eConsult’s spread and scale-up	103	The authors did not provide more information on how the sampling was conducted	N/A	No information	No information	identifying population care needs and access problems is a facilitator (identify local needs through wait time studies and engagement of the patient and provider community to identify priority areas specific to that region)	engaging stakeholders who were willing to take action is a facilitator ( involving patients and caregivers in healthcare policy decision-making)	building on current strategies and policies is a facilitator (understanding the current context in which the service is being implemented, and adopting innovative solutions)	measuring and communicating outcomes is a facilitator (collecting and publishing data to comprehensively demonstrate eConsult's value in terms of reach, effectiveness, and adoption and should include the consumer/patient perspective; increasing awareness of the service by creating and distributing patient-focused information materials (e.g. brochures) in several clinics offering eConsult)										Moroz, I.; Archibald, D.; Archibald, D.; Breton, M.; Cote-Boileau, E.; Crowe, L.; Horsley, T.; Hyseni, L.; Johar, G.; Keely, E.; Burns, K. K.; Kuziemsky, C.; Laplante, J.; Mihan, A.; Mihan, A.; Oppenheimer, L.; Sturge, D.; Tuot, D. S.; Liddy, C.	Background: Expanding healthcare innovations from the local to national level is a complex pursuit requiring careful assessment of all relevant factors. In this study (a component of a larger eConsult programme of research), we aimed to identify the key factors involved in the spread and scale-up of a successful regional eConsult model across Canada. Methods: We conducted a constant comparative t…	Health Research Policy and Systems	18	1		10.1186/s12961-020-00574-0
not specified	Los Angeles County Department of Health Services	USA	Qual	Factors - system	Casillas 2022	2022	Perspectives from leadership and frontline staff on telehealth transitions in the Los Angeles safety net during the COVID-19 pandemic and beyond	Factors	The objective of this study was to interview health system leadership and frontline clinical staff to understand their perspectives on, and experiences with the delivery of video visits during the COVID-19 pandemic, and to also inform subsequent telehealth implementation efforts in this safety net, and nationwide.	semi-structured interview	providers	health system leadership and frontline clinical staff in the Los Angeles safety net	27 stakeholders were nominated, 20 individuals accepted	Potential participants were emailed to inform them about the study. Participants could also nominate other stakeholders involved or leading the pilot video visits (e.g., snowball sampling).	N/A	interview guide	We based our interview guide on the Consolidated Framework for Implementation Research (CFIR)(50). 50. Keith RE, Crosson JC, O’Malley AS, Cromp DeA, Taylor EF. Using the Consolidated Framework for Implementation Research (CFIR) to produce actionable findings: a rapid-cycle evaluation approach to improving implementation. Implementation Sci. (2017) 12:15. doi: 10.1186/s13012-017-0550-7 The questio…	Patient preparedness for telemedicine is a barrier: (1. patients' barriers to use of existing digital health tools, characterized by low digital literacy, limited broadband and/or cell phone data plans, and lack of access to Internet-connected personal devices (and/or high quality digital devices; 2.technology-specific challenges: patient usability of the LAC DHS telehealth interface and the Engl…	Patient acceptability of telemedicine is a barrier： patients need a culture shift with regards to telehealth( Stakeholders suggested eliciting and directly acknowledging concerns about telehealth with patients, and then following up with discussions about benefits as a way to assuage misconceptions while shifting the patient culture about expectations for clinical visits)	Staff telemedicine training and empowerment is a facilitator: 1. effective training during implementation of telehealth (including “refreshers” or updates about the technology) 2. identify ideal staff to serve as telehealth “champions,” delineat characteristics of champions, and ways to support/reward champions	Standardized clinic workflows is a facilitator: 1. create systematic identification of clinical visit types ideal for telehealth, with algorithms or workflows to automatically match these to telehealth offerings 2. integrate digital readiness patient screening or assessment tools as part of clinical care	Technology planning is a barrier: lack of planning for needed equipment (not enough computers with cameras in the clinic) and ancillary resources (lack of systemwide IT support to facilitate early implementation of telehealth )	Leadership communication and goal setting is a facilitator: 1. communication: routine telehealth discussions between leadership, IT, and front-line staff, especially for the sharing of best operational practices, digital educational tools for patients (and staff), and patient-centered digital engagement across different sites in this large county health system. 2. goal setting: have staff partner…								Casillas, A.; Valdovinos, C.; Wang, E.; Abhat, A.; Mendez, C.; Gutierrez, G.; Portz, J.; Brown, A.; Lyles, C. R.	Objectives: The start of the COVID-19 pandemic led the Los Angeles safety net health system to dramatically reduce in-person visits and transition abruptly to telehealth/telemedicine services to deliver clinical care (remote telephone and video visits). However, safety net patients and the settings that serve them face a â€œdigital divideâ€ that could impact effective implementation of such digi…	Frontiers in Digital Health	4			10.3389/fdgth.2022.944860
Not specified	South Korea	South Korea	Qual	Factors - system; Factors - system (clinician); Factors - system (patient)	Choi 2019	2019	Stakeholders' resistance to telemedicine with focus on physicians: Utilizing the Delphi technique	factors	The aim of this study is to analyse problems related to implementation of the telemedicine system through its numerous pilot projects for 28 years along with the rapidly developing national health insurance system.	Delphi method	patients, providers, and others	stakeholders and experts in telemedicine. These included public officials concerned with telemedicine policies, healthcare officials, information and communications technology industrialists, doctors, and healthcare-related journalists. Also, members of civic groups made up of patients that were strongly opposed to telemedicine services were included by the advisory team.	190 expert stakeholders, including patients	The advisory team selected a total of 485 telemedicine-related people and asked them via online messaging to recommend participants for the survey who were stakeholders and experts in telemedicine	N/A	Online questionnaires	Open-ended questions developed through a literature search and expert consultation were presented in the first survey. The questions for the second survey were developed by analysing the responses of the experts collected in the first survey. In the third round, questions were based on partici_x0002_pants’ responses from the second survey.	Incomplete telemedicine medical services delivery system is a barrier	Lack of telemedicine-related laws is a barrier	Physicians’ resistance is a barrier: 1. physicians are focused on the instability that could arise when telemedicine is combined with the existing health insurance system 2. doctors’ anxiety about the risk of economic collapse of primary care clinics											Choi, Woo Seok; Park, Joowoong; Choi, Jin Young Brian; Yang, Jae-Suk	Introduction: Sufficient infrastructure for information and communications technology (ICT) and a well-established policy are necessary factors for smooth implementation of telemedicine. However, despite these necessary conditions being met, there are situations where telemedicine still fails to be accepted as a system due to the low receptivity of stakeholders. In this study, we analyse stakehol…	Journal of Telemedicine & Telecare	25	6	378-385	10.1177/1357633X18775853
Primary Care	all 50 states and the District of Columbia in USA	USA	Quan	Factors - system (clinician)	Etz 2023	2023	Telemedicine in Primary Care: Lessons Learned About Implementing Health Care Innovations During the COVID-19 Pandemic	Factors	our goal was to understand the status of adoption, barriers to adoption, and benefits of adoption to primary care clinicians and practices	electronic surveys	clinicians	clinicians from all 50 states and multiple specialties	a total of 36 surveys resulted in an average of 937 respondents per survey	A convenience sampling method	N/A	Online questionnaires	No information on how the questionnaire was constructed was provided.	Clinicians' technical knowledge to use virtual platforms is a barrier	Clinicians and practices' grappling with issues of training to conduct virtual health with confidence is a barrier	Clinicians and practices' grappling with issues of payment is a barrier: 1. Virtual health payment parity with in-person visits 2. Lags in policy and difficulties in billing procedures resulted in delays or denials of payment for many clinicians and practices											Etz, R. S.; Solid, C. A.; Gonzalez, M. M.; Britton, E.; Stange, K. C.; Reves, S. R.	PURPOSE: During the COVID-19 pandemic, telemedicine emerged as an important tool in primary care. Technology and policy-related challenges, however, revealed barriers to adoption and implementation. This report describes the findings from weekly and monthly surveys of primary care clinicians regarding telemedicine during the first 2 years of the pandemic. METHODS: From March 2020 to March 2022, w…	Annals of Family Medicine	21	4	297-304	10.1370/afm.2979
Rural Telerobotic Surgical Health Care	USA	USA	Qual	Rural	Hansen 2022	2022	Opportunities and Barriers to Rural Telerobotic Surgical Health Care in 2021: Report and Research Agenda from a Stakeholder Workshop	Factors	The workshop’s purpose was to assemble a multidisciplinary stakeholder panel to explore modern-day opportunities and barriers to the advancement of telerobotic surgical health care.	two 2-h meetings; each meeting includes two 20-min presentations and two 20-min breakout sessions	providers	stakeholders with relevant expertise in engineering, telecommunications, telehealth, health care economics, legal, sociologic, and regulatory issues	24 participants (not including the research team) over the two sessions.	No information	N/A	No information	No information	operating room team trust, leadership, and communication (1. the surgeon’s ability to fulfill the role of team leader was called into question (barrier) 2. Ensuring ongoing interactions between remote operators and local physicians was also felt to be necessary to establish trust and connection (facilitator))	education, training, and certification (barrier) : 1. Rural hospital operating room staff will initially be inexperienced in specialized surgerical procedures and both operating room staff and operators will initially be unfamiliar with telesurgery; 2. hospitals are challenged with developing both the training methods and the tools to measure the effectiveness of that training for telerobotic ope…	network performance and security (barrier) : 1. network latency and bandwidth were significant technical and economic impediments to moving telerobotic operations forward. 2. concern about the security of the telerobotic system against cyber threats.	economic issues (barrier) : stakeholders were concerned about upfront and maintenance costs for the technology to perform the telerobotic procedures in rural community hospitals.										Hansen, R. N.; Saour, B. M.; Serafini, B.; Hannaford, B.; Kim, L.; Kohno, T.; James, R.; Monsky, W.; Seslar, S. P.	Background: There are well-recognized challenges to delivering specialty health care in rural settings. These challenges are particularly evident for specialized surgical health care due to the lack of trained operators in rural communities. Telerobotic surgery could have a significant impact on the rural-urban health care gap, but thus far, the promise of this method of health care delivery has …	Telemedicine journal and e-health : the official journal of the American Telemedicine Association	28	7	1050-1057	10.1089/tmj.2021.0378
Psychiatry and psychology in Primary Care	Twenty-four clinics from 12 Federally Qualified Health Centers (FQHCs) across 3 states (Washington, Michigan, and Arkansas) in USA	USA	Qual	Factors - system (clinician); Factors - system (specific)	Howland 2021	2021	Psychiatrist and Psychologist Experiences with Telehealth and Remote Collaborative Care in Primary Care: A Qualitative Study	Factors	Our objective was to understand the provider-level barriers and facilitators of satisfaction with and implementation of collaborative care and telemental health referral care in primary care settings.	a series of 2, hour-long semistructured teleconference focus groups of study telepsychiatrists and 1, hour-long focus group of study telepsychologists	clinicians	telepsychiatrists and telepsychologists from the Twenty-four clinics from 12 Federally Qualified Health Centers (FQHCs) in 3 states (Arkansas, Michigan, and Washington)	telepsychiatrists (N = 10) and telepsychologists (N = 4)	No information	N/A	interview guide	The interview guide was primarily created by 2 study psychiatrists who had also helped create the Study to Promote Innovation in Rural Integrated Telepsychiatry protocol based on their clinical experience in the trial and themes from previous qualitative telemental health studies.27,30,35,36 These authors met several times to revise the guide in conjunction with the lead author, a psychiatry resi…	the perception of improving access to care (facilitator): telepsychiatrists and telepsychologists felt fulfilled in expanding patients’ access to mental health care.	Rewarding patient interactions (facilitator): telepsychiatrists and telepsychologists were pleased with patient rapport.	working as part of a team (facilitator): Several telepsychiatrists and telepsychologists appreciated close communication with staff and felt like part of a team.	workflow impediments (barrier): telepsychiatrists and telepsychologists not receiving symptom measure results in time to inform clinical decision	working with multiple electronic health records (barrier): telepsychiatrists and telepsychologists struggled to fully learn how to accomplish tasks through several different electronic health records	variable integration into clinics (barrier): 1.Low clinic-level investment; 2.inadequacy of staff training; 3.Some clinics had invested less infrastructure and personnel resources	community-level constraints to some aspects of care (barrier): mobilizing community resources proved difficult in emergency situations.							Howland, M.; Tennant, M.; Bowen, D. J.; Bauer, A. M.; Fortney, J. C.; Pyne, J. M.; Shore, J.; Cerimele, J. M.	PURPOSE: Availability of mental health services is limited in the rural United States. Two promising models to reach patients with limited access to care are telehealth referral and collaborative care. The objective of this study was to assess telepsychiatrist- and telepsychologist-level facilitators and barriers to satisfaction with and implementation of these 2 telehealth models in rural settin…	The Journal of rural health : official journal of the American Rural Health Association and the National Rural Health Care Association	37	4	780-787	10.1111/jrh.12523
telehealth consults	Australia	Australia	mixed method	Factors - organisation; Factors - system (patient)	Isautier 2020	2020	People's experiences and satisfaction with telehealth during the COVID-19 pandemic in Australia: Cross-sectional survey study	Factors	Our aims were to compare participants’ perceptions of telehealth consults to their perceptions of traditional in-person visits and investigate whether people believe that telehealth services would be useful after the pandemic. Furthermore, we investigated the sociodemographic and health-related factors associated with negative telehealth experiences.	an online survey	other users	Participants who were aged ≥18 years, could read and understand English, and resided in Australia	1369	random sampling	N/A	Online questionnaires	The authors assessed health literacy using the Newest Vital Sign [10] and digital health literacy using the eHealth Literacy Scale [11]. The Consumer Health Activation Index [12] was used to determine patient activation: 10. Weiss BD, Mays MZ, Martz W, Castro KM, DeWalt DA, Pignone MP, et al. Quick assessment of literacy in primary care: the newest vital sign. Ann Fam Med 2005;3(6):514-522 [FREE …	Communication is not as effective as face-to-face visits (barrier): Lacks visual cues, eye contact, body language, and visual feedback	The inability to be physically examined (barrier): Physical exam and tests are not possible	users' limitations with technology (barrier): Technology issues, including poor connection, bad reception, poor audio quality, and Zoom calls dropping out	users' issues with obtaining prescriptions and pathology results (barrier)	users' reduced confidence in doctor/health professional (barrier): Lack of confidence in assessment/ diagnosis	users' additional burden for complex care (barrier): Face-to-face visit required due to complex issues that could not be diagnosed								Isautier, J. M. J.; Copp, T.; Ayre, J.; Cvejic, E.; Meyerowitz-Katz, G.; Batcup, C.; Bonner, C.; Dodd, R.; Nickel, B.; Pickles, K.; Cornell, S.; Dakin, T.; McCaffery, K. J.	Background: In response to the COVID-19 pandemic, telehealth has rapidly been adopted to deliver health care services around the world. To date, studies have not compared people's experiences with telehealth services during the pandemic in Australia to their experiences with traditional in-person visits. Objective: This study aimed to compare participants' perceptions of telehealth consults to th…	Journal of Medical Internet Research	22	12		10.2196/24531
Cervical Cancer	the Uganda Cancer Institute in Mulago, Kampala, Uganda, and at its satellite clinics in Arua, Jinja and Mayuge, and Mbarara.	Uganda	Qual	Factors - system (clinician); Factors - system (patient)	Kabukye 2023	2023	Implementing Smartphone-Based Telemedicine for Cervical Cancer Screening in Uganda: Qualitative Study of Stakeholders' Perceptions	Factors	This study aimed to describe stakeholders’ perceptions of the telemedicine system we developed to improve cervical cancer screening in Uganda	Focus group discussion	Clinicians, patients, managers	patients who presented for cervical cancer screening (ie, adults >18 years old) and screening clinic staff (nurses who performed the screening and administrative staff)	15 patients, 27 nurses and administrators	No information	N/A	The focus group discussion guide (Multimedia Appendix 5)	The study was informed by the Consolidated Framework for Implementation Research (CFIR) [69-72] 69. Saunders B, Sim J, Kingstone T, Baker S, Waterfield J, Bartlam B, et al. Saturation in qualitative research: exploring its conceptualization and operationalization. Qual Quant 2018;52(4):1893-1907 [FREE Full text] [doi:10.1007/s11135-017-0574-8] [Medline: 29937585] 70. The Consolidated Framework fo…	infrastructural feasibility and technical simplicity of smartphone-based telemedicine (facilitator): The app interface and navigation instructions are simple and easy to understand.	key stakeholders' (health care workers and patients) enthusiasm in the artificial intelligence and overall digitalization of cervical cancer screening (facilitator)	nurses concern that using the telemedicine system is time-consuming (barrier)	nurses' challenge: bad-quality images, especially at the start of the project (eg, due to positioning of the Gynocular unit too far or too close to the cervix) (barrier)	nurses' challenge: an occasional slow internet connection or depletion of broadband data bundles (barrier)	The nurses and the Implementation Team were concerned about the lack of technical support to repair the Gynocular unit setting up with the phone when it breaks down, as well as a lack of sustainable funding.(barrier)	the Implementation Team faced difficulties in software development and integration with the existing electronic medical records system UgandaEMR (a distribution of OpenMRS)							Kabukye, J. K.; Namugga, J.; Mpamani, C. J.; Katumba, A.; Nakatumba-Nabende, J.; Nabuuma, H.; Musoke, S. S.; Nankya, E.; Soomre, E.; Nakisige, C.; Orem, J.	Background: In Uganda, cervical cancer (CaCx) is the commonest cancer, accounting for 35.7% of all cancer cases in women. The rates of human papillomavirus vaccination and CaCx screening remain low. Digital health tools and interventions have the potential to improve different aspects of CaCx screening and control in Uganda. Objective: This study aimed to describe stakeholdersâ€™ perceptions of t…	Journal of Medical Internet Research	25	1		10.2196/45132
Not specified	fifty states or the District of Columbia in USA	USA	Quan	Factors - system (clinician)	Kane 2018	2018	The Use Of Telemedicine By Physicians: Still The Exception Rather Than The Rule	Factors	we estimated the percentage of physicians who use telemedicine for interactions with patients and with health care professionals. In addition, we provide utilization rates for three telemedicine modalities (videoconferencing, remote patient monitoring, and store and forward of data), and we explore the correlates of telemedicine to better understand the factors that inhibit or encourage its use.	The data was drawn from the Physician Practice Benchmark Survey	clinicians	physicians who provide at least twenty hours of patient care per week, have completed residency, are not federal overnment employees, and practice in one of the fifty states or the District of Columbia.	3,500 physicians, with a response rate of 36 percent	No information	0.36	No information	No information	Insurance coverage for telemedicine (facilitator)	the financial burden of implementing telemedicine may be a continuing barrier, especially for small practices. (barrier)												Kane, Carol K.; Gillis, Kurt	Using data from the American Medical Association's 2016 Physician Practice Benchmark Survey, we provide the first nationally representative estimates of physicians' use of telemedicine. In 2016, 15.4 percent of physicians worked in practices that used telemedicine for a wide spectrum of patient interactions, including c-visits as well as diagnoses made by radiologists who used telemedicine to sto…	Health Affairs	37	12	1923-1930	10.1377/hlthaff.2018.05077
Not specified	One health facility at the Regional Referral Hospitals and Health Centres-IV levels was selected from each of three regions (Western, Northern and Eastern)	Uganda	mixed method	Factors - system (clinician); Factors - system (patient)	Kiberu 2019	2019	Assessing core, e-learning, clinical and technology readiness to integrate telemedicine at public health facilities in Uganda: a health facility - based survey	Factors	This study evaluated four eHealth readiness domains (core, clinical, e-learning and technology) that might ham_x0002_per adoption and integration of telemedicine services at HFs in Uganda.	Two semi-structured questionnaires were developed to collect quantitative data: 1.technology readiness questionnaire was distributed to managers and physicians in-charge; 2. The core, e-learning, and clinical questionnaire was distributed to doctors, nurses/midwives, public health officers (PHOs), and allied healthcare workers at the different facilities who were purposively selected qualitative …	patients and providers	quantitative data: managers and physicians in-charge, doctors, nurses/midwives, public health officers (PHOs), and allied healthcare workers from different facilities at the Regional Referral Hospitals and Health Centres-IV levels selected from each of three regions (Western, Northern and Eastern) qualitative data: patients at Out-Patient Departments (OPD) at the identified health facilities	quantitative data: 406 qualitative data: Each focus group discussion comprised six to eight participants with seven focus group discussions conducted	quantitative data: One health facility at the Regional Referral Hospitals and Health Centres-IV levels was selected from each of three regions (Western, Northern and Eastern) using multi-stage random sampling. Managers and physicians in-charge, doctors, nurses/midwives, public health officers (PHOs), and allied healthcare workers were purposively selected. qualitative data: Convenience sampling N…	N/A	quantitative data: Two semi-structured questionnaires qualitative data: Focus Group Discussion Guide (Additional file 3)	The authors designed the questionnaires and the focus group discussion Guide	Issues raised related to laboratory tests, prescriptions, records, and the cost of telemedicine are barriers to the integration of telemedicine within the public health sector in Uganda: 1.Patients are unable to receive the drugs when they use telemedicine to seek healthcare; 2.Patients have problems when there’s need for a blood test and to keep patient’s form	Technology Readiness at Health Centres IVs was poor: the Health Centres-IVs lacked infrastructure and the Regional Referral Hospitals’ lacked secure Internet and Web access for communication												Kiberu, Vincent Micheal; Scott, Richard E.; Mars, Maurice	Background: In developing countries like Uganda, there are shortages of health workers especially medical specialists. The referral process is frustrating to both patients and health workers (HWs). This is due to delays in accessing laboratory results/tests, costs of travel with resultant delay in consulting specialists. Telemedicine can help reduce these problems. To facilitate successful and su…	BMC Health Services Research	19	1	N.PAG-N.PAG	10.1186/s12913-019-4057-6
teleconsultation	Paris Region	France	mixed-methods	Factors - system	LeBras 2023	2023	Implementing Technologies: Assessment of Telemedicine Experiments in the Paris Region: Reasons for Success or Failure of the Evaluations and of the Deployment of the Projects	Factors	The objective of this article is to analyze the reasons for failure and understand the policy implications of seven failed or partly failed telemedicine projects, providing additional evidence regarding the barriers to rigorous evaluation of ehealth programs	quantitative data: data source was extracted from the population-wide health database qualitative data: face-to-face interviews or email	quantitative data: users qualitative data: clinicians, managers	qualitative data: all healthcare professionals (physicians, nurses, technicians) and administrators (hospital director) involved in each telemedicine project	qualitative data: 71	No information	N/A	qualitative data: interview guide	qualitative data: The authors used the template of the developed questionnaire on professionals’ experience to identify relevant topics [17], and designed 10 questions: 17. Kidholm, K.; Ekeland, A.G.; Jensen, L.K.; Rasmussen, J.; Pedersen, C.D.; Bowes, A.; Flottorp, S.A.; Bech, M. A model for assessment of telemedicine applications: MAST. Int. J. Technol. Assess. Health Care. 2012, 28, 44–51. [Cr…	The routine use of telemedicine had been hindered by technical incidents and performance issues, such as connection and network problems as well as IT malfunctions linked either to the platform or to the local network.	The motivation and involvement of medical and nursing staff were limited by a high turnover in the medical departments and the program sponsor	In the context of tele-expertise, telemedicine often generated a significant work overload for the remote specialists who analyzed complex and time-consuming patient records											Le Bras, A.; Zarca, K.; Mimouni, M.; Durand-Zaleski, I.	Background: Telemedicine is increasingly viewed as a tool to provide a wide range of health services. This article presents policy lessons drawn from the evaluation of telemedicine experiments conducted in the Paris region. Methods: We used a mixed method design to study telemedicine projects commissioned by the Paris Regional Health Agency between 2013 and 2017. We combined data analysis of the …	International Journal of Environmental Research and Public Health	20	4		10.3390/ijerph20043031
e-hospital	both private and public hospitals (West China Hospital of Sichuan University (tertiary hospital), First People’s Hospital of Longquan District (secondary hospital), Community Health Centers of Chenghua District (PHCs) and Aidi Hospital (private hospital)) in Sichuan province	China	Quan	Factors - system (clinician)	Li 2022	2022	Readiness of healthcare providers for e-hospitals: a cross-sectional analysis in China before the COVID-19 period	Factors	The main objective of this study is to assess the factors influencing the providers’ preparation to successfully take on e-hospitals. It also describes the factors that contribute to their acceptance or rejection of the technology in order to inform the integration of e-hospitals into the primary healthcare-centred delivery model.	web-based survey	providers	hospital directors and healthcare providers who had at least 3 years of residency training from West China Hospital of Sichuan University (tertiary hospital), First People’s Hospital of Longquan District (secondary hospital), Community Health Centers of Chenghua District (PHCs) and Aidi Hospital (private hospital)	2298 participants with 379 being from the primary care centre, 552 from the secondary public hospital, 834 from the tertiary public hospital and 533 from the private hospital	all hospital directors and healthcare providers from West China Hospital of Sichuan University, First People’s Hospital of Longquan District, Community Health Centers of Chenghua District and Aidi Hospital were eligible to participate in this study	N/A	Online questionnaire	For the initial development of the questionnaire, we performed focus group interviews with 30 stakeholders. Based on the results and literature review, the preliminary questionnaire touched on a number of factors impacting the use of eHealth applications by providers as identified in the previous literature. Subsequently, the draft of the questionnaire was evaluated by a panel of five experts, an…	providers perceived that e-hospital could improve the convenience and efficiency of healthcare (facilitator)	providers perceived that e-hospital could improve patient satisfaction (facilitator)	providers from private hospitals perceived e-hospital as a way for physicians to communicate with and learn from one another (facilitator)	providers in the secondary public hospital considered working at an e-hospital to be a way to increase their income and reputation (facilitator)	providers from the tertiary public hospital considered e-hospitals to be a potential tool for alleviating workload (facilitator)	providers were unable to operate smart devices, therefore they were not willing to work at an e-hospital (barrier)	providers did not have extra time to work at an e-hospital (barrier)	providers concern about the authenticity/reliability of e-hospitals (barrier): Fear of inadequate data protection; the service quality conducted by e-hospitals	negative patient attitudes to e-hospitals (barrier): providers were concerned that e-hospitals had not been well received by the patients	underdeveloped policy for e-hospitals (barrier): the current licences for multisited and medical disputes for e-hospitals are not fully developed				Li, P.; Luo, Y.; Yu, X.; Mason, E.; Zeng, Z.; Wen, J.; Li, W.; Jalali, M. S.	Objectives The growth and development of smartphones and eHealth technologies have enabled the potential for extended care hospitals (e-hospitals) in China in order to facilitate the success of a primary healthcare centre (PHC)-based integrated delivery model. Although the adoption of e-hospitals is essential, few studies have directed their research towards understanding the perspectives of heal…	BMJ Open	12	2		10.1136/bmjopen-2021-054169
Not specified	authorities and similar bodies, Swiss health care start-ups, health technology suppliers, health care organizations, and pharmacies	Switzerland	Qual	Factors - system	Lingg 2020	2020	Health System Stakeholders' Perspective on the Role of Mobile Health and Its Adoption in the Swiss Health System: Qualitative Study	Factors	we assess and evaluate stakeholder perspectives regarding the potential relevance and influence of mHealth for the health system and health care provision, and factors influencing its adoption.	semistructured interview: face-to-face (n=38), phone interviews (n=11), and 1 follow-up phone call was based on written participation (n=1)	providers	stakeholders that provide health care or shape health care provision: (1) clinicians, health care organizations, pharmacy, medical device industry, health care start-ups, health sector associations, experts in medical informatics and IT, digital health-related experts, reimbursement-related actors, and government- and research-related bodies; (2) stakeholders with the ability to provide rich and …	50, face-to-face (n=38), phone interviews (n=11), and 1 follow-up phone call was based on written participation (n=1)	The authors conducted the study with stakeholders from Switzerland and identified interview participants by first searching listings from websites of authorities and similar bodies, Swiss health care start-ups, health technology suppliers, health care organizations, and pharmacies. We then identified authors of reports on eHealth and mHealth policy regulation, regulation and use in Switzerland, a…	N/A	semistructured interview guide	The authors used a semistructured interview guide. The selection of questions was guided by the experience of the investigators in health systems, health technologies, and digital health. The authors used the themes of Table 1 and a literature search as an orientation to define the open-ended questions and to select determinants for the closed-ended questions.	Growing Demand for New Financing Schemes and Incentive Concepts for Mobile Health (facilitator): 1. New Financing Schemes: some highlighted the importance of the capitation model or a new form of diagnostic-related group; 2. Incentive: value- or incentive-based systems for professionals would be a step in the right direction	Increasing Need for Easy to Use Alternate Care Approaches (digitally supported care) (facilitator)	Rigidness of Thinking and Siloed Actions of Health System Actors (barrier): 1. instead of using mHealth as an enabler to contribute to integrative health care approaches, interviewees said that health system actors provided health services in silos. 2. people were stuck in the data privacy discussion and clinicians were trapped in their habitual management of data.	Complexity of Changing the Existing Regulations and Structures (barrier): 1. unresolved legal issues (eg,liability issues for service providers) and complex regulations may restrain the use of mHealth; 2. there are still challenging hurdles regarding interconnectivity and IT infrastructure of outpatient and inpatient units limiting the use of mHealth that cannot be solved easily	little understanding of mHealth use and the role of clinicians (barrier): 1. patients, especially in serious conditions would request face-to-face contact with their treating clinician and would reject services that may create any distance between them and their doctor. 2. providers were convinced that the level of maturity of mHealth solutions with artificial intelligence-enabled data analysis f…	Risk of Polarization of Population Regarding Mobile Health Use and Counter Effects(barrier): providers believed that attitudes of older generations of people toward digital health and diverging digital affinity of people regarding the use of digital solutions in general, would manifest in an uneven mHealth adoption. Therefore, healthy people would stay healthier, and people in poorer health would…	a weak body of evidence on the clinical value of mHealth use affects the adoption of mHealth and thus lack of trust in the promised benefits (barrier)							Lingg, M.; Lütschg, V.	BACKGROUND: Digital health solutions have great potential to change the way health care is delivered, including better clinical outcomes and improved processes and access to health services. However, the adoption of mobile health (mHealth) solutions for patient monitoring has been rather slow in Switzerland. The reasons are complex, and a better understanding is needed to leverage the full potent…	JMIR mHealth and uHealth	8	5	e17315	10.2196/17315
Not specified	hospitals in eastern, central, and western areas of China	China	Quan	Factors - system (clinician)	Ma 2022	2022	Usage and perceptions of telemedicine among health care professionals in China	Factors	this study aimed to understand health care professionals’ usage and perceptions of telemedicine, which would deeply explore the effects of telemedicine from the perspective of medical staff and provide a reference for the further development of telemedicine.	online survey	clinicians	health care professionals who had participated in telemedicine services	this survey collected 1353 questionnaires from 25 provinces, provinces, autonomous regions, and municipalities across China, of which 1349 were valid questionnaires	first, hospitals in different regions were selected proportionally based on the number of hospitals in eastern, central, and western areas of China in 2018. Then the Telemedicine Informationization Professional Committee of China members of the corresponding selected hospitals randomly distributed the questionnaires to the telemedicine practitioners in their hospitals	N/A	an online questionnaire	The questionnaire was designed and developed based on needs analysis, combined with telemedicine practice and relevant literature review. It was modified and optimized through testers filling out the questionnaire for verification and consulting experts with rich work experience in telemedicine.	incomplete system equipment (barrier): Health care professionals expect to increase publicity and improve equipment hardware, including enrichment, upgrades, and transformation	insufficient timeliness of telemedicine (barrier)	high costs of telemedicine(barrier): high cost of equipment	Medical insurance does not provide reimbursement for telemedicine (barrier): only some provinces such as Guizhou, Hubei, Sichuan and Xinjiang have included different telemedicine items in the coverage of basic medical insurance, many provinces have not yet taken this step in China.	non-standard and incomplete medical records (barrier)	inadequate publicity (barrier): the lack of popularization of telemedicine leading to insufficient awareness coverage among doctors	cumbersome processes (barrier): the cumbersome data filling and uploading process	patients' long waiting time for the appointment (barrier)						Ma, Qianqian; Sun, Dongxu; Tan, Zhongke; Li, Chenchen; He, Xianying; Zhai, Yunkai; Wang, Linlin; Cui, Fangfang; Li, Mingyuan; Gao, Jinghong; Wang, Lin; Zhao, Jie	Objective: To explore health care professionals' usage and perceptions of telemedicine, including their experience, evaluation and attitude towards telemedicine, and the factors affecting their satisfaction, using intention, and willingness to recommend telemedicine.Methods: A nationwide and web-based survey was conducted. Statistical charts were used to describe the usage and perceptions of tele…	International Journal of Medical Informatics	166		N.PAG-N.PAG	10.1016/j.ijmedinf.2022.104856
Not specified	Australia	Australia	Qual	Factors - system (clinician); Factors - system (patient)	Moffatt 2011	2011	Barriers to the up-take of telemedicine in Australia--a view from providers	Factors	this article provides an update, from a national perspective, on barriers to the up-take of telemedicine, in Australia, by the providers of telemedicine services.	A combination of audio-recorded telephone and face-to-face interviews	providers	moderators, academics, medical specialists, internet technology specialists, educators and program developers.	10, This sample consisted of: five medical practitioners who were employed to provide telemedicine services; two medical practitioners who did so in a voluntary capacity; two academics with a history of conducting research in this area; one internet specialist employed to set up systems for telemedicine; a trainer who conducted the training using telemedicine infrastructure; and a national body w…	purposive sampling The authors did not provide more information on how the sampling was conducted	N/A	interview guide	The authors did not provide more information on how the interview guide was constructed	Funding and time (barrier): 1.funding: lack of funding for doctors, both GPs and specialists and their staff, to conduct telemedicine consultations; lack of financial incentives for staff conducting telemedicine at a remote site. 2.time: telemedicine is more costly for the practitioner because more tasks are involved, which leads to the second up-take barrier identified - time. A second aspect of…	Equipment skills (barrier): skills: skills necessary to use new equipment or learning how to use existing equipment in new ways; both urban and rural doctors whose skills limited their ability to conduct a telemedicine consultation.	Infrastructure (barrier): the already well-documented poor internet access in rural and remote Australia and the ability to access or acquire the necessary equipment.	Preference for the traditional approach (barrier): some doctors have a preference for the traditional approach. This is typically attributed to older General Practitioners.										Moffatt, J. J.; Eley, D. S.	The continued poorer health status of rural and remote Australians when compared with their urban counterparts is cause for concern. The use of advanced technology to improve access to health care has the potential to assist in addressing this problem. Telemedicine is one example of such technology which has advanced rapidly in its capacity to increase access to healthcare services or provide pre…	Rural and Remote Health	11		1581
remote consulting in primary care	21 general practices in Bristol, North Somerset and South Gloucestershire Clinical Commissioning Group	UK	mixed-methods	Factors - system (clinician)	Murphy 2021	2021	Implementation of remote consulting in UK primary care following the COVID-19 pandemic: A mixed-methods longitudinal study	Factors	The aim of this study was to investigate the impact of the rapid implementation of remote consultations in March 2020 on the delivery of patient care and explore how this changed during the first 4 months of the COVID-19 pandemic.	Quantitative data: data was extracted from One Care (https://onecare.org.uk), the general practitioner federation in Bristol, North Somerset and South Gloucestershire Clinical Commissioning Group Qualitative data: interview	clinician, managers	Quantitative data: N/A Qualitative data: general practitioners, practice managers, and senior nurses and/or advanced nurse practitioners	Qualitative data: 41 participants: 21 GPs, 11 practice managers, and 9 senior nurses and/or advanced nurse practitioners	Qualitative data: purposive sampling The authors did not provide more information on how the sampling was conducted	N/A	Qualitative data: a flexible topic guide (see Supplementary Box S2)	The authors did not provide more information on how the topic guide was constructed	general practitioners found telephone consulting at high volumes to be more mentally intense and less satisfying (barrier): Working from a long screen of lots of telephone calls, with holding lots of risks for a long time, and having then also removed what many general practitioners find the most enjoyable part of their job — talking and touching and sensing patients in the room — the day job has…	general practitioners felt an increased strain in making clinical decisions, prescribing, and holding more clinical risk over the phone (barrier)	seamless technology (facilitator): e-consultations should be integrated so that they are not perceived as another stream of work and minimising technical problems	general practitioners are unable to examine the patient and visualise close-up (barrier)	Some clinicians found it challenging to know when to switch from telephone to video (barrier)									Murphy, M.; Scott, L. J.; Salisbury, C.; Turner, A.; Scott, A.; Denholm, R.; Lewis, R.; Iyer, G.; Macleod, J.; Horwood, J.	Background To reduce contagion of COVID-19, in March 2020 UK general practices implemented predominantly remote consulting via telephone, video, or online consultation platforms. Aim To investigate the rapid implementation of remote consulting and explore impact over the initial months of the COVID-19 pandemic. Design and setting Mixed-methods study in 21 general practices in Bristol, North Somer…	British Journal of General Practice	71	704	E166-E177	10.3399/BJGP.2020.0948
rural mental health service	in South Australia, ranging from the metropolitan central operations to rural and remote areas of the same state 600 kilometres away	Australia	Qual	Factors - system (clinician); Rural	Newman 2016	2016	Service providers' experiences of using a telehealth network 12 months after digitisation of a large Australian rural mental health service	Factors	In this paper we describe the service providers’ experiences during the first twelve months after the digitisation of the telehealth network. The purpose was to learn about the degree of acceptability of introducing new technology in clinical practice, how the technology influences practice change, the enablers and barriers of engagement with technology change, and how uptake and impact could be …	Focus groups and individual interviews	providers	Over 40 individuals participated and comprised: three regional mental health teams (located at a range of geographical distance from Adelaide – the state capital city – and including managers, team leaders, senior clinicians, mental health nurse practitioners and administrative staff), the metropolitan mental health hub’s mental health team and a tele-mental health support team; two rural hospita…	Over 40 individuals	The authors did not provide more information on how the sampling was conducted	N/A	question schedule	A question schedule was developed by the researchers with input from the funders, who had expertise in the Digital Telehealth Network’s establishment and intended functions. No more details are available.	technical complexity and related use issues (barrier): These issues included the need for user-friendly first screens and use of non-technical language; others were asking for development of desktop alternatives to the larger units.	technical compatibility of the system with clinical practice and administrative systems (barrier): 1. Technical compatibility with clinical practice: improved sound clarity with the new technology had actually caused privacy problems in non-soundproofed rooms, especially rooms next to waiting areas. 2. Technical compatibility with administrative systems: A major incompatibility occurred between t…	a need for a more supportive organisational culture in terms of developing telehealth-related use policies, and sufficient administrative support, staff numbers and telehealth training (barrier)											Newman, L.; Bidargaddi, N.; Schrader, G.	Background Despite evidence of benefits of telehealth networks in increasing access to, or providing, previously unavailable mental health services, care providers still prefer traditional approaches. For psychiatric assessment, digital technology can offer improvements over analog systems for the technical and, subsequently, the social quality of provider-client interaction. This is in turn expe…	International Journal of Medical Informatics	94		2020-08-01	10.1016/j.ijmedinf.2016.05.006
Primary Care	2 health systems in 2 states (New York and Florida) included in PCORnet, the Patient-Centered Outcomes Research Institute clinical research network	USA	Qual	Factors - system	Rabinowitz 2023	2023	The Telemedicine Experience in Primary Care Practices in the United States: Insights From Practice Leaders	Factors	we aimed to report commonly shared experiences and unique perspectives regarding telemedicine implementation and evolution/maturation since March 2020.	a semistructured, 25-minute, virtual interview	clinician, managers	Individuals were eligible if they held leadership roles in ambulatory primary care practices at 1 of 2 participating medical centers participating in PCORnet, the Patient_x0002_Centered Outcomes Research Institute’s clinical research network.	25	The authors did not provide more information on how the sampling was conducted	N/A	Interview Guide	Interviews were guided by a semistructured survey informed by 3 primary evaluation frameworks designed with a board of stakeholders. These frameworks related to health information technology evaluation,3 access to care,11 and the health information technology life cycle.12 3. Ancker JS, Kern LM, Abramson E, Kaushal R. The Triangle Model for evaluat_x0002_ing the effect of health information techn…	Ease of Telemedicine Adoption Depended on Prior Experience Using Virtual Health (facilitator): Prior Experience: getting staff comfortable by helping them “be able to do training remotely	Regulation Varied and Differentially Affected Rollout (barrier): differing definitions of telehealth, telemedicine, and subsequent coverage laws, with only 15 states covering audio-only visits, whereas all 50 states reimburse for synchronous video visits.	Unclear Visit Triage Rules (barrier): Not all visit types are suitable for a telemedicine encounter, but there is no robust triage process.											Rabinowitz, G.; Cho, L. D.; Benda, N. C.; Goytia, C.; Andreadis, K.; Lin, J. J.; Horowitz, C.; Kaushal, R.; Ancker, J. S.; Poeran, J.	PURPOSE: The need to rapidly implement telemedicine in primary care during the coronavirus disease 2019 (COVID-19) pandemic was addressed differently by various practices. Using qualitative data from semistructured interviews with primary care practice leaders, we aimed to report commonly shared experiences and unique perspectives regarding telemedicine implementation and evolution/maturation sin…	Annals of Family Medicine	21	3	207-212	10.1370/afm.2967
Teledermatology	Spanish centers that use teledermatology by autonomous community	Spain	Quan	Factors - system (specific)	Romero 2018	2018	Practice Models in Teledermatology in Spain: Longitudinal Study, 2009-2014	Factors	The main objectives of this study were to analyze the extent of TD implementation in Spain and describe the most important characteristics of the practice, including organization, population served, technology, research, training, advantages, and disadvantages.	online survey: the first survey was carried out in 2009, the second survey was carried out in 2014	clinicians	teledermatologists from spanish centers that use teledermatology by autonomous community	In 2009, 25 centers that used teledermatology, 21 of which (84%) completed an exhaustive survey. In 2014, of the 267 centers, 70 (26.2%) used teledermatology; 42 centers (60%) completed the survey.	The authors did not provide more information on how the sampling was conducted	N/A	questionnaire	The authors developed the survey questions in collaboration with the Imaging Group’s committee members.	poor image quality of teledermatology (barrier)	complex skin conditions (barrier): a patient with multiple pigmented lesions—face-to-face consultation is the only option and assessment by teledermatology is contraindicated												Romero, G.; de Argila, D.; Ferrandiz, L.; SÃ¡nchez, M. P.; VaÃ±Ã³, S.; Taberner, R.; Pasquali, P.; de la Torre, C.; Alfageme, F.; Malvehy, J.; Moreno-RamÃ­rez, D.	Introduction: Teledermatology is the most advanced clinical specialty in telemedicine. The development of teledermatology in specific countries has not been studied in depth. Methods: Our objective was to analyze teledermatology models in clinical practice in Spain. We paid special attention to organization, technical aspects, training, and the advantages/disadvantages as seen by teledermatologis…	Actas Dermo-Sifiliograficas	109	7	624-630	10.1016/j.adengl.2018.06.013
teleconsultation	98 primary hospitals in Henan Province	China	Quan	Factors - system (clinician)	Shi 2023	2023	Implementation, service effectiveness and satisfaction with teleconsultation services in China during the COVID-19 pandemic: from the Perspective of Primary Health Care Professionals	Factors	This study aims to evaluate satisfaction and service effectiveness of primary hospital physicians participating in the National Telemedicine Center of China during the COVID-19 period, and to identify potential improvement suggestions.	online survey	clinicians	primary health care professionals from the 98 primary hospitals involved in teleconsultation in the National Telemedicine Center of China, situated in Henan Province	379 primary health care professionals from 55 hospitals	random sampling	N/A	Online questionnaire	The preliminary questionnaire was designed based on a literature review [21,22,23,24,25], and five experts with more than 5 years of experience in teleconsultation were consulted. The final questionnaire was designed based on the actual practice of telemedicine and teleconsultation. The questionnaire was revised following the previous studies based on a national survey conducted annually earlier …	medical staff and the public lack understanding of teleconsultation (barrier)	the hardware and software equipment was still not advanced enough (barrier): 1. hardware: Number of teleconsultation rooms; equipment failures; audio and video are not smooth and clear 2. software: teleconsultation system	lack of optimization of service processes (barrier): Operator’s proficiency in using equipment; Adequacy of discussing the patient’s condition with experts from the superior hospital											Shi, J.; Tan, Z.; Ma, Q.; Sun, D.; Lu, Y.; ye, M.; Wang, L.; Cui, F.; He, X.; Fan, Z.; Zhao, J.	Objective: This study aims to evaluate satisfaction and service effectiveness of primary hospital physicians participating in the National Telemedicine Center of China during the COVID-19 period, and to identify potential improvement suggestions. Methods: An online questionnaire was developed to assess the impact and satisfaction of teleconsultation services. A teleconsultation manager from each …	International Journal of Medical Informatics	178			10.1016/j.ijmedinf.2023.105202
Not specified	COVID-19 operation centers, hospitals and other health facilities	Ethiopia	Quan	Factors - system (clinician)	Shiferaw 2021	2021	Healthcare providers' acceptance of telemedicine and preference of modalities during COVID-19 pandemics in a low-resource setting: An extended UTAUT model	Factors	The aim of this study was to assess healthcare providers’ acceptance and preferred modality of telemedicine and factors thereof among health professionals working in COVID- 19 operation sections in Ethiopia.	multi-centric online survey	providers	Healthcare providers working in COVID-19 operation centers, hospitals and other health facilities	319	The authors did not provide more information on how the sampling was conducted	N/A	Online questionnaire	The questionnaire was adopted from previously validated model in low income setting [10]. 10. Shiferaw K.B. and Mehari E.A., Modeling predictors of acceptance and use of electronic medical record system in a resource limited setting: Using modified UTAUT model. Informatics in Medicine Unlocked,2019. 17: p. 100182.	user’s perception on how easy telemedicine system (facilitator): the level of user’s perception on how easy the system is, highly affects user’s intention to use the proposed technology	user’s attitude toward using the telemedicine systems (facilitator)												Shiferaw, K. B.; Mengiste, S. A.; Gullslett, M. K.; Zeleke, A. A.; Tilahun, B.; Tebeje, T.; Wondimu, R.; Desalegn, S.; Mehari, E. A.	Background In almost all lower and lower middle-income countries, the healthcare system is structured in the customary model of in-person or face to face model of care. With the current global COVID-19 pandemics, the usual health care service has been significantly altered in many aspects. Given the fragile health system and high number of immunocompromised populations in lower and lower-middle i…	PLoS ONE	16	2021-04-04		10.1371/journal.pone.0250220
diabetes and hypertension	five OneFlorida+ Clinical Research Consortium health systems and two OneFlorida+ Clinical Research Consortium-affiliated settings	USA	Qual	Factors - system; Factors - system (clinician)	Theis 2023	2023	Telehealth Implementation Response to COVID-19 in the OneFlorida+ Clinical Research Network: Perspectives of Clinicians and Health Systems Leaders	Factors	we aimed to explore experiences and perspectives of HSLs and providersto characterize the readiness, implementation process, and sustainment of telehealth at OFCRC sites; identify the most salient factors that contributed to successful implementation; and explore the impact of implementation at the health system level after the lifting of stay-at-home restrictions.	semistructured, qualitative interviews	providers	health system leader, primary care providers and specialist clinicians in five OneFlorida+ Clinical Research Consortium health systems and two OneFlorida+ Clinical Research Consortium-affiliated settings	24	The authors did not provide more information on how the sampling was conducted	N/A	interview guide	We developed separate interview guides for the health system leader and clinician study groups following constructs in the Consolidated Framework for Implementation Research (CFIR).12 The full interview guides are provided as a supplement. 12. Damschroder LJ, Aron DC, Keith RE, et al. Fostering implementation of health services research findings into practice: A consolidated framework for advanci…	Clinician challenges with technology (barrier): Clinician think it’s a challenge to transition to an electronic world. There’s a level of frustration for clinician when the appointment does not go off well, when there’s some kind of static or the call is dropped, or it’s not working	Patient challenges with technology (barrier): The patients who clinicians were unable to provide what they would consider standard of care were the patients without internet connection.Patients couldn’t see their medication lists and test results.	Lower reimbursement for telehealth (barrier): health system leader was very concerned that the reimbursements at an equal level for telehealth will be taken away soon, which is going to be a detriment to patients, because it will limit what their providers want to offer	Inconsistent commercial insurance reimbursement (barrier): reimbursement practices by private payors were inconsistent and subject to frequent changes. Some private payors offered no or lower reimbursement for telephone-only encounters, which were important to maintain continuity of care for elderly, low-income, and rural patients.										Theis, R. P.; Dorbu, J. I.; Mavrodieva, M. E.; Guerrero, R. A.; Wright, S. E.; Donahoo, W. T.; Modave, F.; Carrasquillo, O.; Shenkman, E. A.	Introduction:The COVID-19 pandemic forced health systems worldwide to make rapid adjustments to patient care. Nationwide stay-at-home mandates and public health concerns increased demand for telehealth to maintain patients' continuity of care. These circumstances permitted observation of telehealth implementation in real-world settings at a large scale. This study aimed to understand clinician an…	Telemedicine journal and e-health : the official journal of the American Telemedicine Association				10.1089/tmj.2023.0029
endocrine care	USA	USA	Quan	Factors - system (specific)	Vimalananda 2023	2023	Variation in telehealth use for endocrine care: Patterns and predictors under the â€œnew normalâ€	Factors	We aimed to describe the variation in telehealth use for outpatient endocrine visits under these “new normal” conditions and examine the patient, clinician-, and organization-level factors predicting use	data was extracted from the Veterans Affairs Corporate Data Warehouse (CDW)	patients	all patients ≥18 years old seen for outpatient endocrinology within the Veterans Affairs from 3/9/21–3/8/22	167,017 patient visits with 618 clinicians at 99 facilities distributed across 18 Veterans Integrated Service Networks	The authors did not provide more information on how the sampling was conducted	N/A	No information	No information	visit type (initial vs. follow-up)： The likelihood of telehealth was lower for the initial consultations compared to follow-up visits.	Clinician type and fulltime status: licensed independent practitioners were twice as likely as physicians to use telehealth. Full-time clinicians were 50% more likely to use telehealth.	Complexity level of facility of Veterans Affairs: Complex facilities in the Veterans Affairs are larger and have more resources to establish and maintain telehealth programs.											Vimalananda, V. G.; Arao, K.; Qian, S.; Leibowitz, A.; Zupa, M. F.; Benzer, J.; Fincke, B. G.; Zocchi, M.; Meterko, M.; Berlowitz, D.; Sitter, K. E.; Wormwood, J. B.	Introduction: Use of telehealth for outpatient endocrine care remains common since onset of the COVID-19 pandemic, though the context for its use has matured. We aimed to describe the variation in telehealth use for outpatient endocrine visits under these â€œnew normalâ€ conditions and examine the patient, clinician-, and organization-level factors predicting use. Methods: Retrospective cross-se…	Journal of Telemedicine and Telecare				10.1177/1357633X231203144
Primary Care	361 clinics drawn from 21,500 outpatient institutions in Poland	Poland	Quan	Factors - system (clinician)	Walczak 2022	2022	Use of Telemedicine Technology among General Practitioners during COVID-19: A Modified Technology Acceptance Model Study in Poland	Factors	this study aims to examine GPs’ needs in using the telehealth system (NEC) and its predictors at the social (image (IM), decision autonomy (AUT), perceived interaction with the patient (SIM)), and technological (PU, PEU) factors level using the basic dimensions of TAM and to investigate the entire mechanism using the structural equation model (SEM).	survey	clinicians	general practitioners from 361 clinics drawn from 21,500 outpatient institutions in Poland	361	The authors did not provide more information on how the sampling was conducted	N/A	questionnaire	The authors designed the questionnaire based on the literature (Table 1)	perceived usefulness of the telehealth system: perceived usefulness: the degree to which the user believes that using a particular system will improve his performance at work	perceived ease of use of the telehealth system: The effect of the ease of use of the system on the need to give teleconsultations was small and negative. This means that even a system that was difficult to use, this did notcause reluctance to give teleconsultations. perceived ease of use: the degree to which a person believes that using a particular system will the system will reduce physical or …												Walczak, R.; Kludacz-Alessandri, M.; Hawrysz, L.	During the COVID-19 pandemic, telehealth became a popular solution for the remote provision of primary care by General Practitioners (GPs) in Poland. This study aimed to assess the GPsâ€™ acceptance of telehealth during the COVID-19 pandemic in Poland and to explain the factors that drive GPsâ€™ need to implement a telehealth system in primary care using the modified Technology Acceptance Model (…	International Journal of Environmental Research and Public Health	19	17		10.3390/ijerph191710937
Video Consultation Services	Scotland	Scotland	mixed method	Factors - system	Wherton 2021	2021	Expanding video consultation services at pace and scale in scotland during the covid-19 pandemic: national mixed methods case study	Factors	This commissioned evaluation aimed to highlight—at individual, organizational, and system level—how clinical and nonclinical staff adapted their practices and systems to accommodate and optimize the use of remote consultations both before and in response to the pandemic, and to inform policy going forward.	Quantitative data: patient and staff satisfaction surveys (n=20,349),professional and public engagement questionnaires (n=5400), uptake statistics Qualitative data: 223 interviews (with patients, staff, technology providers, and policymakers), 60 hours of ethnographic observation (including in-person visits to remote settings), and local and national documents	patients and providers	Quantitative data: patient and staff Qualitative data: Doctors, nurses, allied health professionals , managers, admin/IT staff, patients/carers, national stakeholders, health support workers	Quantitative data: patient (19594) and staff (n=755) Qualitative data: Doctors (n=59), nurses (n=23), allied health professionals (n=35), managers (n=29), admin/IT staff (n=24), patients/carers (n=21), national stakeholders (n=29), health support workers (n=3)	Quantitative data: no information Qualitative data: Participants for interviews were identified in 1 of 3 ways: direct contact (eg, clinicians or managers recommended to us by the Scottish Government or who were listed as having a strategic role); indirect contact (“snowballing” from interviewees by asking them to recommend someone else); and social media (via a Twitter call). Fieldwork data coll…	N/A	Quantitative data: online questionnaire Qualitative data: no information	Quantitative data: In phase 1, the patient survey questions focused on experience and perception of technology (eg,usability, call quality). In phase 2, we added a 6-question validated patient enablement instrument to assess perceived quality and usefulness of the clinical aspects of the consultation [54]. 54. Howie JG, Heaney DJ, Maxwell M, Walker JJ. A comparison of a Patient Enablement Instrum…	patients are unfamiliar with digital technology and have low digital literacy (barrier)	patients lack access to an appropriate device at home (barrier): no smartphone, no webcam	clinicians and patients have technical problems, the issues related to internet connection and audio–video quality (barrier): eg, moments of sound loss, lack of synchronization between video and audio	patients' restrictions on mobile data packages (barrier)	patients lack private space at home (barrier): Some patients expressed concerns about the possibility of a abusive partner listening in.	staff lack adequate space and equipment for a video consultation (barrier): moves toward hot-desking and shared office space were not conducive to the expansion of video services, because open-plan working encroaches on privacy	logistical barriers to establishing and running a remote consultation (barrier): requesting and obtaining blood test results from the patient’s local primary care practice, transmitting a prescription to the patient’s local pharmacy when the patient was not there to collect it in person, providing patients with printed information sheets, or obtaining written consent							Wherton, J.; Greenhalgh, T.; Shaw, S. E.	Background: Scotland-a country of 5.5 million people-has a rugged geography with many outlying islands, creating access challenges for many citizens. The government has long sought to mitigate these through a range of measures including an ambitious technology-enabled care program. A strategy to develop a nationwide video consultation service began in 2017. Our mixed methods evaluation was commis…	Journal of Medical Internet Research	23	10		10.2196/31374
Not specified	three primary hospitals, six secondary hospitals and ten tertiary hospitals in China	China	Quan	Factors - organisation; Factors - system (clinician)	Yu-tong 2022	2022	Telehealth readiness and its influencing factors among Chinese clinical nurses: A cross-sectional study	Factors	this study selected clinically registered nurses as the research object, used the Telehealth readiness assessment tools as the evaluation tool to investigate the current situation of telehealth readiness and analyse its influencing factors to provide a reference for building telehealth service platforms and telehealth education courses and promoting the successful implementation of telehealth.	online survey	clinicians	nurses who have passed the Chinese Nurses Practice Examination and completed registration, be currently practising as a clinical nurse and be willing to participate in this study from three primary hospitals, six secondary hospitals and ten tertiary hospitals in China	3409 (23 were excluded and 3386 remained)	A convenience sampling method	N/A	Online questionnaire	The authors developed a Chinese version of Telehealth readiness assessment tools (Zhen et al.,2020). With the authorization of Dr. Jennett, the author of the source scale, Telehealth readiness assessment tools was translated, retranslated and revised based on the Brislin translation model (Jones et al., 2001): (i) Translation (ⅱ) Synthesis (ⅲ) Retranslation (ⅳ) Expert consultation (ⅴ) Pre-investi…	nurses' understanding of the telehealth service model (barrier): nurses lack the theoretical and practical understanding of the telehealth model, which affects their perception of the usefulness of telehealth and their preparedness for service	nurses did not understand the telehealth-related policies issued by the national government (barrier)	nurses had not used information technology to provide telehealth services for patients (barrier)	nurses are willing to provide telehealth services for patients with information and communication technology (facilitator)	nurses believed that the current human resource allocation in the department was insufficient (barrier): clinical nurses are shouldering heavy nursing workloads per capita, which results in a lack of nonclinical time to provide telehealth services for discharged patients. With inadequate time and heavy workloads of nurses as key barriers to the implementation of telehealth plans, which limits the…									Yu-tong, T.; Yan, Z.; Zhen, L.; Bing, X.; Qing-yun, C.	Aim/objective: This study aimed to assess telehealth readiness among clinical nurses in China and explore the factors that affect their telehealth readiness and the relationships of telehealth readiness and telehealth practice-related variables. Background: Telehealth is a new service model that uses information and communication technology to provide professional health care services for resourc…	Nurse Education in Practice	58			10.1016/j.nepr.2021.103278
Not specified	three centres hosted by rural public hospitals in Bangladesh	Bangladesh	Quan	Factors - system (patient); Rural	Zobair 2019	2019	Expectations of telemedicine health service adoption in rural Bangladesh	Factors	This study analyzes the antecedent factors that influence patients' expectations of telemedicine adoption in centres hosted by rural public hospitals in Bangladesh.	face-to-face survey	patients	Irrespective of literacy, the target population included individuals of at least 18 years of age and who experienced telemedicine at least once from any rural telemedicine centre in the past 12 months.	500 (8 were excluded and 492 remained)	A multistage random sampling method: First, three districts where telemedicine centres existed were randomly selected. The selected districts included Pubna, Khulna and Satkhira, from which three Upazila telemedicine centres were then randomly selected. From the patient lists obtained from the targeted telemedicine centres, 500 telemedicine users were randomly selected, consisting of 242, 205 and…	1	questionnaire	The authors designed, modified, validated the questionnaire. The questionnaire was initially developed in English, translated into Bangla, retranslated into English and adjusted so that both versions were comparable to ensure internal validity (Islam et al., 2015). Islam, F., Rahman, A., Halim, A., Eriksson, C., Rahman, F., Dalal, K., 2015. Perceptions of health care providers and patients on qua…	Self-efficacy positively influences patients' expectations of telemedicine health service adoption (facilitator)： a highly efficacious patient will have high expectations of telemedicine services and will gain better information and quality of services from telemedicine delivery	prior telemedicine experience had an important effect on patients' expectation for telemedicine service adoption (facilitator)： internet experience positively influences patients' beliefs about online information seeking and e-Health services (i.e., telemedicine)	enjoyment is a strong antecedent of health seeker expectations of telemedicine adoption (facilitator)	prior satisfaction is a strong source or antecedent of health seekers' expectations towards telemedicine adoption (facilitator)										Zobair, Khondker Mohammad; Sanzogni, Louis; Sandhu, Kuldeep	This study analyzes the antecedent factors that influence patients' expectations of telemedicine adoption in centres hosted by rural public hospitals in Bangladesh. It examines five antecedents of patients' expectations of telemedicine adoptionâ€”self-efficacy, telemedicine experience, knowledge, enjoyment, and prior satisfaction. A conceptual research model was formulated, encompassing a set of …	Social Science & Medicine	238		N.PAG-N.PAG	10.1016/j.socscimed.2019.112485
Disaster Teleconsultation	189 hospital-based and freestanding emergency departments (EDs) in New England states (Connecticut, Maine, Massachusetts, New Hampshire, Rhode Island, and Vermont)	USA	Quan	Factors - system	Boyle 2023	2023	Hospital-Level Implementation Barriers, Facilitators, and Willingness to Use a New Regional Disaster Teleconsultation System: Cross-Sectional Survey Study	Factors	To guide development and future implementation, the objectives of this study were to identify barriers and facilitators to implementation and to determine willingness (primary outcome) to use a new regional disaster teleconsultation system at a hospital level in New England.	telephone survey	managers	emergency managers from 189 hospital-based and freestanding emergency departments (EDs) in New England states (Connecticut, Maine, Massachusetts, New Hampshire, Rhode Island, and Vermont)	189, of which 164 responded to the survey(87%)	No information	0.87	questionnaire	The survey questions were developed by the multidisciplinary region 1 regional disaster health response systems Telehealth Working Group, which includes experts in adult and pediatric emergency medicine, disaster medicine, public health, hospital emergency system management, and telehealth implementation. Survey questions were reviewed by a hospital credentialing and compliance officer, 2 directo…	disaster credentialing of teleconsultants (barrier): 70% of New England hospitals and emergency departments would require disaster credentialing of teleconsultants before permitting service use with many requiring up to 72 hours to complete this process. This administrative barrier could delay implementation by days to weeks and negate the potential benefits of accessing specialists within hours …	the reliability and redundancy of hospital telecommunication infrastructure (barrier): 1. Hospitals and emergency departments in Maine, New Hampshire, and Vermont had less reliable telecommunication and lower capability of maintaining services during disruption. 2. Fewer rural hospitals and emergency departments reported reliable internet or cellular service and ability to maintain cellular servi…	Hospitals' and emergency departments' insufficient access to specialists in-house or within the health system (barrier)	Hospitals' and emergency departments' reluctance to use new technology or systems during a disaster (barrier)										Boyle, T.; Boggs, K.; Gao, J.; McMahon, M.; Bedenbaugh, R.; Schmidt, L.; Zachrison, K. S.; Goralnick, E.; Biddinger, P.; Camargo, C. A.	BACKGROUND: The Region 1 Disaster Health Response System project is developing new telehealth capabilities to provide rapid, temporary access to clinical experts across US jurisdictions to support regional disaster health response. OBJECTIVE: To guide future implementation, we identified hospital-level barriers, facilitators, and willingness to use a novel regional peer-to-peer disaster teleconsu…	JMIR Public Health and Surveillance	9		e44164	10.2196/44164
Not specified	general medical and surgical hospitals in USA	USA	Quan	Factors - system; Rural	Chen 2021	2021	Evaluating Telehealth Adoption and Related Barriers Among Hospitals Located in Rural and Urban Areas	Factors	The objective of this study is to provide a baseline assessment of telehealth adoption among hospitals located in rural and urban areas and identify barriers to enhanced telehealth use in 2 areas: (1) patient engagement capabilities with HIT systems and (2) HIE capabilities with external providers and partners.	The data was drawn from the 2018 American Hospital Association (AHA) Annual Survey. The authors further linked the American Hospital Association Annual Survey with data from the 2018 American Hospital Association Annual Information Technology (IT) Supplemental Survey	providers (hospitals)	3,537 general medical and surgical hospitals	3537	No information	N/A	No information	No information	hospitals located in rural areas were less likely to have telehealth systems capable of facilitating robust patient engagement compared to metro and micro areas (barrier): hospitals located in rural areas were more likely to report their patients’ inability or difficulty to view their medical record online, electronically transmit medical information to a third party, request an amendment to chan…	rural hospitals and micro hospitals were more likely to report lacking capabilities to query patient health information from outside sources and routine electronic access to patient clinical information from outside sources (barrier)												Chen, J.; Amaize, A.; Barath, D.	Purpose: To assess telehealth adoption among hospitals located in rural and urban areas, and identify barriers related to enhanced telehealth capabilities in the areas of patient engagement and health information exchange (HIE) capacity with external providers and community partners. Methods: We used the 2018 American Hospital Association (AHA) Annual Survey and IT Supplement Survey. We applied s…	Journal of Rural Health	37	4	801-811	10.1111/jrh.12534
Not specified	161 tertiary hospitals in 29 provinces, autonomous regions, and municipalities	China	Quan	Factors - system	Cui 2020	2020	Implementation and Application of Telemedicine in China: Cross-Sectional Study	Factors	this study investigated the development of telemedicine in 161 tertiary hospitals in 29 provinces, autonomous regions, and municipalities, and conducted an overall analysis of the implementation, applications, and key factors of telemedicine in China in 2017.	web-based questionnaire survey	clinician, managers	telemedicine practitioners and hospital administrators from 161 tertiary hospitals in 29 provinces, autonomous regions, and municipalities in China	185 tertiary hospitals (161 questionnaires were valid)	The method of probability proportionate to size sampling: On the basis of the number of tertiary hospitals in the eastern, central, and western regions of China in 2016, we distributed the sample sizes in different regions proportionally, that is, 49 hospitals in the eastern region, 27 hospitals in the central region, and 28 hospitals in the western region. The authors identified the person in ch…	1	questionnaires	The preliminary questionnaire was developed based on a literature review [3,14,19,25] and expert consultation combined with telemedicine practice. Ten experts with more than 5 years of working experience in telemedicine were consulted on the questionnaire design. The questionnaire was modified and optimized later according to the presurvey conducted in 18 tertiary hospitals in the Henan province.…	the lack of uniform standards and laws might lead to repeated and chaotic implementation of telemedicine (barrier): Some scholars believe that since physical examination cannot be performed in telemedicine, medical safety cannot be guaranteed, and the responsibilities for the privacy and safety of patients are not clearly assigned to the doctors participating in telemedicine services.	the imperfect medical insurance system (barrier): in China, only some provinces such as Guizhou and Sichuan realize the medical insurance reimbursement.	sufficient capital investment (facilitator): In China, 35.4% (57/161) of the hospitals invest more than 500,000 RMB (approximately US $71,218) per year, and 28.0% (45/161) of the hospitals invest 100,000-500,000 RMB (approximately US $14,244-$71,218) per year, thereby providing financial support for telemedicine development	many hospitals have adopted high-performance hardware videoconferencing (facilitator): hardware videoconferencing has the advantages of high definition,security, stability, and interoperability										Cui, F.; Ma, Q.; He, X.; Zhai, Y.; Zhao, J.; Chen, B.; Sun, D.; Shi, J.; Cao, M.; Wang, Z.	BACKGROUND: Telemedicine has been used widely in China and has benefited a large number of patients, but little is known about the overall development of telemedicine. OBJECTIVE: The aim of this study was to perform a national survey to identify the overall implementation and application of telemedicine in Chinese tertiary hospitals and provide a scientific basis for the successful expansion of t…	JMIR mHealth and uHealth	8	10	e18426	10.2196/18426
mobile health	the Nouna Health District in rural Burkina Faso	Burkina Faso	Qual	Factors - system	Duclos 2017	2017	Situating mobile health: A qualitative study of mHealth expectations in the rural health district of Nouna, Burkina Faso	Factors	this study investigates the expected benefits, challenges and limitations associated with mHealth, approaching these expectations as a form of situated knowledge, inseparable from local conditions, practices and experiences.	semistructured interviews and group interviews	Clinicians and other users	Participants can be divided into five different groups, namely (1) health workers in primary healthcare centres of the Nouna Health District; (2) godmothers participating in the MOS@N project; (3) pregnant women; (4) women with children aged 12–24 months; and (5) women of childbearing age	187	Mixed purposive sampling methods: health worker: a purposive, expert sampling method godmothers: a purposive sampling method pregnant women: a purposive, non-proportionate quota sampling method women with children aged 12–24 months:a purposive, non-proportionate quota sampling method women of childbearing age: a purposive, non-proportionate quota sampling method	N/A	No information	No information	Technological barriers: Mobile network availability and stability in their village could be a major obstacle in the day-to-day work of the godmothers. The absence of electricity was also mentioned as a challenge. Primary healthcare centres, the most important one being the lack of experience of health workers with computers	Organisational challenges: Health workers consider that mobile health increases the workload. Health workers' expected organisational challenges also include providing quality training to project participants, rigorous monitoring of the mHealth activities by the implementing team, well-defined tasks, and measures to sustain the motivation of participants.	Gender issues (barrier): some husbands will not allow them to own and use a phone to make calls.	Confidentiality concerns (barrier): phones receiving confidential health information could be controlled by the husbands of godmothers; confidentiality could be compromised if information sent over the network was intercepted by local network providers.	Unplanned aftereffects (barrier): When women get used to this kind of medical follow-up provided by their godmothers, they become overly rely on the network, and mhealth could have negative long-term consequences on the health-seeking behaviour of pregnant women									Duclos, V.; YÃ©, M.; Moubassira, K.; Sanou, H.; Sawadogo, N. H.; Bibeau, G.; SiÃ©, A.	Background: The implementation of mobile health (mHealth) projects in low- and middle-income countries raises high and well-documented expectations among development agencies, policymakers and researchers. By contrast, the expectations of direct and indirect mHealth users are not often examined. In preparation for a proposed intervention in the Nouna Health District, in rural Burkina Faso, this s…	Health Research Policy and Systems	15			10.1186/s12961-017-0211-y
Not specified	39 primary care clinics in Makassar City in Indonesia	Indonesia	mixed-methods	Factors - system (clinician)	Indria 2020	2020	Clinicians perceptions of a telemedicine system: a mixed method study of Makassar City, Indonesia	Factors	This case study in Makassar City, Indonesia aims to investigate the clinicians’ perceptions, including both satisfaction and barriers in using telemedicine in a large, established program which supported 3974 consultations in 2017.	Quantitative data: Survey Qualitative data: Interviews	clinicians	clinicians (general practitioners, nurses, and midwives) using the telemedicine system at the 39 primary care clinics in Makassar City	Quantitative data: One hundred and thirty questionnaires were distributed to the 39 primary health centres based on the number of clinicians using the system in each site, and 100 were received back. Qualitative data: Fifteen of the 100 participants were chosen for in depth interviews, including 10 general practitioners and 5 nurses	A purposive sampling technique	0.769	Quantitative data: questionnaire Qualitative data: interview questions	Questions for questionnaire and interview were chosen based on those observations and interviews, and extensive literature review [8–10]. They were translated into the Indonesian language. 8. Field MJ, editor. Telemedicine: A Guide to Assessing Telecommunications in Health Care. Washington DC: Institute of Medicine; 1996. p. 190. 9. Acharya RV, Rai JJ. Evaluation of patient and doctor perception …	Technical quality is poor (barrier)： It involved a disruption of the internet connection, system errors, inappropriate and poor-quality equipment as well as the unavailability of electricity in the primary care clinics in the islands. These were considered as the main obstacles by most of the clinicians.	Increase workload and time-consuming (barrier)： Clinicians mentioned that to set-up telemedicine equipment was complicated and time consuming, while there were many patients waiting to have the service.	Limited funding (barrier)： It involved the operational cost related to telemedicine and remuneration for clinicians providing telemedicine services.											Indria, Dea; Alajlani, Mohannad; Sf. Fraser, Hamish; Fraser, Hamish S. F.	Background: This case study in Makassar City, Indonesia aims to investigate the clinicians' perceptions, including both satisfaction and barriers in using telemedicine in a large, established program which supported 3974 consultations in 2017.Methods: A mixed methodology was used in this research utilizing a questionnaire with 12 questions, and semi-structured interviews. A purposeful sample of c…	BMC Medical Informatics & Decision Making	20	1	N.PAG-N.PAG	10.1186/s12911-020-01234-7
infectious diseases consultations	three rural, southeastern Missouri hospitals in USA	USA	Qual	Factors - system; Rural	Nyoni 2023	2023	Perceived barriers and facilitators to the adoption of telemedicine infectious diseases consultations in southeastern Missouri hospitals	Factors	This study aimed to identify barriers and facilitators to the adoption and implementation of tele-infectious diseases consults at three rural, southeastern Missouri hospitals with partial or no on-site availability of infectious diseases physicians.	semi-structured telephone interviews	Clinicians, managers	physicians, administrators,nurses, and members of hospital leadership at three rural, southeastern Missouri hospitals.	15	No information	N/A	a semi-structured interview guide	The authors developed the semi-structured interview guide	Logistical challenges (barrier): Refers to several logistical challenges to adopting tele-infectious diseases consultations including lack of access and availability, longer response time, credentialing/licensure, reimbursement, follow through, follow-up, evolution over time,seasonality, hospital size, staff roles, team dynamics, and training	Negative emotional response from staff and patients (barrier): patients and providers expressed discomfort or nervousness using telemedicine because of lack of experience or familiarity with technology	Lack of acceptance or buy-in from physicians or staff (barrier): The absence of staff/physician interest, eagerness and/or acceptance of the need to adopt tele-infectious diseases consults	Patient-related factors (barrier): Perceived patient-related barriers to the use of tele-infectious diseases consultations including first-time visit, older age, the severity of illness and transportability	Challenges in managing, using and sharing Technology and devices (barrier): technology and device-related challenges, including lack of compatibility, device distribution, connection, and the types of technology needed.	Legal concerns (barrier): providing tele-infectious diseases consults without proper documentation might result in law suits if infectious diseases-related care was provided by non-infectious diseases providers at the rural hospitals	Concerns about reduced quality of care when using telemedicine (barrier): Concerns that telemedicine cannot provide the same quality of care as traditional consultations.	Facilitators Perceived need (facilitator)： the unmet patient and practitioner needs or service gaps could facilitate adoption and implementation of tele-infectious diseases consults.	Perceived benefits to patients and physicians (facilitator)： For patients, benefits may include improved patient–provider communication, reduced transportation costs, better patient outcomes and reduced transfers. Physicians’ perceived benefits included increased access to infectious diseases resources, including technical and informational support, and physicians and nurses’ enhanced ability to …	Flexibility or openness to change by staff and patients (facilitator)： The expressed willingness to make workplace adjustments related to the use of tele-infectious diseases, including the change to new technology or equipment as may be required. Flexibility was linked to openness to new ideas of patient care, younger age, familiarity with technology.	Telemedicine champions (facilitator)： introducing tele-infectious diseases consults would be a process of change requiring advocates or champions	clinicians’ prior experiences (facilitator)： Participants thought previous experiences with traditional consults (infectious diseases or other specialties) and other types of telemedicine (e.g. tele-ICU, tele-stroke) could facilitate adoption and implementation of tele-infectious diseases consults.	clinicians' enthusiasm (facilitator)： staff interest in ensuring “patients are taken care of” after having been without infectious diseases consult availability could facilitate adoption of tele-infectious diseases consults.	Nyoni, T.; Evers, E. C.; PÃ©rez, M.; Jeffe, D. B.; Fritz, S. A.; Colditz, G. A.; Burnham, J. P.	INTRODUCTION: Telemedicine infectious diseases consultations (tele-ID consults) improves access to healthcare for underserved/resource-limited communities. However, factors promoting or hindering implementation of tele-ID consults in low-resource settings are understudied. This study sought to fill this gap by describing perceived barriers and facilitators tele-ID consults at three rural hospital…	Journal of Telemedicine and Telecare			1357633X221149461	10.1177/1357633X221149461
digital health interventions	8 clinics of an integrated delivery health system and a rural health center in Louisiana	USA	Qual	Factors - system (clinician); Factors - system (patient); Rural	Price-Haywood 2023	2023	Stop the Divide: Facilitators and Barriers to Uptake of Digital Health Interventions Among Socially Disadvantaged Populations	Factors	The main objectives of this study were to (1) compare patient and primary care provider (PCP) perceptions of facilitators and barriers to engagement in using patient portals, remote tele_x0002_monitoring, and/or telemedicine in medically underserved communities; and (2) recommend strategies for effectively facilitating interactive patient-provider use of these interventions among socioeconomicall…	Semistructured Interviews and Focus Groups	Clinicians, patients	Clinicians: primary care providers (physicians and nurse practitioners) who work at the targeted clinics in internal medicine, family medicine, or medicine-pediatric specialties and who had either self-referred themselves to the study or were recommended by clinic management as key stakeholders. patients: Patients receiving care at the target clinics	Twenty-eight interviews were conducted via telephone. Six focus groups were conducted in person or via Zoom (4 provider groups with 27 participants; 2 patient groups with 15 participants).	primary care providers had either self-referred themselves to the study or were recommended by clinic management as key stakeholders; Patients: a convenience sampling method	N/A	a moderator’s guide	No information	Use of Technology (barrier): Common challenges that the primary care providers voiced included the downstream consequence of misinformation or misinterpretation of information on the internet and the need to help educate patients about which online resources are reliable. Additionally, where patients lived (rural vs urban) impacted access to high-speed broadband and therefore to the use of digita…	Patient Portal (one form of telehealth) Usage (barrier): Descriptions of portal challenges mostly focused on problems with logging in, remembering passwords, and navigating website/app upgrades.	lack of insurance coverage for remote monitoring devices of chronic diseases is a major barrier (barrier)	Telemedicine Usage (barrier): Major concerns were related to technical glitches with audiovisual connections; determining which types of chief complaints were appropriate for virtual vs in-person visits; patient focus, engagement, and safety during visits if conducted outside of the home; and the need for a care team workflow redesign to reduce patient wait times for virtual visits.	patients' and primary care providers' perceived usefulness of remote monitoring of chronic diseases (facilitator)	patients' perceived ease of use of patient portal usage and chronic disease remote monitoring (facilitator)	Patients' and Providers' positive attitude to patient portal usage and telemedicine (facilitator)							Price-Haywood, E. G.; Arnold, C.; Harden-Barrios, J.; Davis, T.	Background: The coronavirus disease 2019 pandemic ushered in rapid adoption of telehealth services. This study examines patient and provider experience and provides recommendations for facilitating the use of digital health interventions among socially disadvantaged populations. Methods: This qualitative study was conducted from May to July 2021 via semistructured interviews. Forty patients and 3…	Ochsner Journal	23	1	34-42	10.31486/toj.22.0101
Telepsychiatry services	a mature hub-and-spoke telemedicine network	USA	mixed-methods	Factors - system (clinician); Factors - system (patient); Rural	Vakkalanka 2022	2022	Telepsychiatry services across an emergency department network: A mixed methods study of the implementation process	Factors	The purpose of this study was to evaluate the novel emergency departments-based telepsychiatry service to explore the experience of implementing telepsychiatry services and to identify the utilization, barriers, and facilitators in these sites.	Quantitative data: patient-level data was documented by psychiatrists and behavioral health nurses at the telemedicine hub through an electronic call log (ViTel Net, Tysons Corner, VA). Facility-level characteristics were identified from the 2020 American Hospital Association Annual Survey Qualitative data: semi-structured interviews	Clinicians, patients, managers	Quantitative data: patients receiving emergency department-based telepsychiatry service Qualitative data: seven key informants (i.e., administrators, physicians, nurses) at participating emergency departments.	Quantitative data: 3932 patients Qualitative data: 7	Quantitative data: no information Qualitative data: a purposive sampling approach	N/A	Quantitative data: no information Qualitative data: a structured interview guide	The authors designed the interview guide	increasing need (facilitators): emergency department physicians, nurses, and administrators observed that access to behavioral health experts is becoming more critical in rural areas with an upward trend in number of patients with serious mental health issues.	supportive infrastructure (facilitators): having the needed tools and a compatible system with the telepsychiatry hub increased the feasibility of using this service in underserved settings.	straightforward process (facilitators): The staff definitely prefer the telepsychiatry service, with the ease of use. They think the process goes a lot quicker if it was used	Familiarity with telemedicine (facilitators): The staff have added other telemedicine services already so they're familiar with this type of service.	Collaborative relationship (facilitators): the emergency departments appreciated the collaborative relationship with the hub and the open communication process that enabled them to work together to address barriers	the clarity of process (barrier): a need for increased clarity on roles between the hub and spoke staff (e.g. sharing/ completing paperwork) and communication in some situations.	Technical limitations (barrier): These included both connectivity issues and problems with internet network availability.							Vakkalanka, J. Priyanka; Nataliansyah, M. Muska; Merchant, Kimberly A. S.; Mack, Luke J.; Parsons, Seth; Mohr, Nicholas M.; Ward, Marcia M.	Background: Due to limited community resources for mental health and long travel distances, emergency departments (EDs) serve as the safety net for many rural residents facing crisis mental health care. In 2019, The Leona M. and Harry B. Helmsley Charitable Trust funded a project to establish and implement an ED-based telepsychiatry service for patients with mental health issues in underserved ar…	American Journal of Emergency Medicine	59		79-84	10.1016/j.ajem.2022.06.053
Emergency Department	all US emergency departments, excluding emergency departments at federal hospitals, specialty hospitals, and college infirmaries	USA	Quan	Factors - system	Zachrison 2023	2023	Emergency Department and Health Care System Factors Associated with Telehealth Innovation During the COVID-19 Pandemic	Factors	we used our annual survey that characterizes all US EDs nationally to examine changes in the trends of ED telehealth use during the COVID-19 pandemic and the degree to which clinical variation (by COVID-19 prevalence) and system integration contributed to telehealth related innovation.	The data was drawn from the National Emergency Department Inventory(NEDI)-USA conducted by the Emergency Medicine Network (EMNet) at Massachusetts General Hospital	clinicians	director from all US emergency departments	Of the 5,507 emergency departments, 4,038 responded to the telehealth questions(73% of open emergency departments).	N/A	0.73	questionnaire	The list of clinical applications included in the question was initially based on literature review of common ED telehealth applications and has been refined over time based on responses on previous years’ surveys.18–21 18. Heath B, Salerno R, Hopkins A, et al. Pediatric critical care telemedicine in rural underserved emergency departments. Pediatr Crit Care Med 2009;10(5):588–591. 19. Ashkenazi …	Rural location (barrier): Rural emergency departments are less likely to adopt telehealth	Freestanding emergency departments (not autonomous) (facilitator): Freestanding emergency departments (not autonomous) are more likely to adopt telehealth	Academic status (facilitator): academic emergency departments are more likely to adopt telehealth											Zachrison, K. S.; Cash, R. E.; Boggs, K. M.; Hayden, E. M.; Sullivan, A. F.; Camargo, C. A.	Objective:Telehealth capacity may be an important component of pandemic response infrastructure. We aimed to examine changes in the telehealth use by the US emergency departments (EDs) during COVID-19, and to determine whether existing telehealth infrastructure or increased system integration were associated with increased likelihood of use.Methods:We analyzed 2016-2020 National ED Inventory (NED…	Telemedicine journal and e-health : the official journal of the American Telemedicine Association				10.1089/tmj.2023.0265
online consultations	the research project Gesundheitsversorgung 4.0.	Germany	Quan	Factors - system (clinician)	Diel 2023	2023	Examining supporting and constraining factors of physicians' acceptance of telemedical online consultations: a survey study	Factors	This study seeks to identify supporting and constraining factors that infuence outpatient physicians’ acceptance of telemedicine.	online survey	clinicians	outpatient physicians from the research project Gesundheitsversorgung 4.0.	300, received 127 completed questionnaires	N/A	0.4233	a web-based questionnaire	The authors designed the questionnaire. For the questionnaire guide, please see Additional File 2.	Performance expectancy has a direct positive effect on the behavioral intention to use telemedicine (facilitator): Performance expectancy: Using online consultations could increase healthcare for patients in old people’s homes and nursing homes; Online consultations would be a useful extension of existing treatment methods	Effort expectancy has a direct positive effect on the behavioral intention to use telemedicine(facilitator): Effort expectancy: Physicians expect online consultations to be easy to understand and use; Physicians expect to fnd online consultations easy to use	Social infuence has a direct positive effect on the intention to use telemedicine (facilitator): Social infuence: Physicians think their colleagues and patients would support the use of online consultations											Diel, S.; Doctor, E.; Reith, R.; Buck, C.; Eymann, T.	As healthcare demands exceed outpatient physicians' capacities, telemedicine holds far-reaching potential for both physicians and patients. It is crucial to holistically analyze physicians' acceptance of telemedical applications, such as online consultations. This study seeks to identify supporting and constraining factors that influence outpatient physicians' acceptance of telemedicine.We develo…	BMC Health Services Research	23	1	1128	10.1186/s12913-023-10032-6
oculoplastic and adnexal surgery	the British Oculoplastic Surgery Society	UK	mixed-method	Factors - system (clinician); Factors - system (specific)	Kang 2022	2022	Telemedicine in oculoplastic and adnexal surgery: Clinicians' perspectives in the UK	Factors	The aim of our paper is to explore the current perspectives of oculoplastic surgeons towards telemedicine and its role in the delivery of care in both the present landscape and prospects for the future.	online survey	clinicians	180 members of the British Oculoplastic Surgery Society	180, received 45 questionnaires	N/A	25% (45/180)	questionnaire	No information on how the questionnaire was constructed was provided.	clinicians' difficulty in examining the patient (barrier):	limitations in establishing good patient rapport (barrier):	clinicians' inability to visualise patients for assessment (barrier)	a lack of appropriate administrative support in clinics (barrier)	patients’ poor access to digital technology(barrier)									Kang, S.; Raja, L.; Sim, D. A.; Thomas, P. B. M.; Ezra, D. G.	Background/Aims The COVID-19 has facilitated a paradigm shift in the sphere of ophthalmic telemedicine: its utility is no longer limited to providing care to remote regions, rather it is expeditiously being adopted as the new standard of care. The aim of our paper is to explore the current attitudes of oculoplastic surgeons towards telemedicine and its utility in the present landscape and its pro…	British Journal of Ophthalmology	106	10	1344-1349	10.1136/bjophthalmol-2020-318696
Telepharmacy Services	community in Anambra State, Nigeria	Nigeria	Quan	Factors - system (clinician); Factors - system (patient)	Nduka 2023	2023	Telepharmacy Services in a Developing Country: Nigerian Community Pharmacists' and Patients' Perspectives on the Clinical Benefits, Cost, and Challenges	Factors	this study was also designed to assess the patients’ acceptability of telepharmacy services and their willingness to pay (WTP) for this service in Nigeria	Two self-administered questionnaires	Clinicians, patients	community pharmacists and patients (above 18 years, ability to read and write, and verbal consent) in community in Anambra State, Nigeria	118 Pharmacists, 361 patients	A stratified sampling method was employed in selecting pharmacies and patients for the study. The state was divided into three major strata, Awka, Onitsha, and Nnewi. To ensure fair representation, patients were selected from each stratum in the ratio of 1:3:2 for Awka, Onitsha, and Nnewi, respectively, based on the population of each stratum. Eligible patients (above 18 years, ability to read an…	N/A	questionnaire	Two self-administered questionnaires (Supplementary Data) were developed by reviewing and adapting questionnaires from similar published studies.14–19 14. Abodunrin OL, Makanjuola, TA. Knowledge and perception of e-health and Telemedicine among health professionals in LAUTECH Teaching Hospital, Osogbo, Nigeria. Int J Health Res 2009;2(1):51–58 (e2114p123–130). 15. Ezennia IJ, Nduka SO, Ekwunife O…	Pharmacists perceived lack of monetary motivation in practicing Telepharmacy (barrier)	Pharmacists perceived lack of software (barrier): no software has been developed for telepharmacy service in Nigeria	Pharmacists perceived operational difficulties (set up and management) in practicing Telepharmacy (barrier)	Pharmacists perceived time limitation in practicing Telepharmacy (barrier)	Pharmacists' reluctance to use telecommunication technologies in practicing Telepharmacy (barrier)									Nduka, S. O.; Nwaodu, M. A.; Nduka, I. J.	Background:Telepharmacy as part of telehealth is an emerging concept in most developing countries with the need to understand the stakeholders' knowledge and acceptability of this concept, including patients' willingness to pay (WTP) for this service, which is critical for its successful implementation.Objective:This study aims to assess pharmacists' knowledge, attitude, perception, extent of pra…	Telemedicine journal and e-health : the official journal of the American Telemedicine Association	29	8	1238-1251	10.1089/tmj.2022.0385
Not specified	the Kenya Medical Association (KMA) in 47 counties in Kenya	Kenya	Quan	Factors - system (clinician)	Onsongo 2023	2023	Experiences on the Utility and Barriers of Telemedicine in Healthcare Delivery in Kenya	Factors	This study is aimed at evaluating the rate of use of using telemedicine and factors that affect its utilization in Kenya.	A semiquantitative, cross-sectional online survey	clinicians	Kenyan physicians who are members of the Kenya Medical Association (KMA) in 47 counties in Kenya.	157	No information	N/A	questionnaire	The questionnaire was adapted from Vidal-Alaball et al. [21]. The final version was piloted among ten doctors—to assess user access, feed_x0002_back, acceptance, and overall flow of questions. [21] J. Vidal-Alaball, R. Acosta-Roja, N. Pastor Hernández et al., “Telemedicina frente a la pandemia de COVID-19,” Atencion Primaria, vol. 52, no. 6, pp. 418–422, 2020.	Inadequate information and communication technology infrastructures (barrier): such as lack of reliable internet, lack of telemedicine-ready equipment	Cultural resistance against telemedicine by users and providers (barrier): Limited availability of telemedicine services, the need to learn new skills, and lack of awareness on the benefits of telemedicine may aggravate cultural resistance to telemedicine among users. The lack of telemedicine curricula in most physician programs makes breaking free from cultural resistance even more challenging.	An inadequate legislative framework that encourages utilization of telemedicine (barrier)	Limited insurance coverage and lack of payment models for telemedicine(barrier)										Onsongo, S.; Kamotho, C.; Rinke De Wit, T. F.; Lowrie, K.	Introduction. Telemedicine is the provision of health services over a distance using information communication technology devices. Telemedicine is emerging as a promising component of healthcare care delivery worldwide, accelerated by the COVID-19 pandemic. This study assessed the factors promoting uptake, barriers, and opportunities for telemedicine among doctors in Kenya. Methodology. A semiqua…	International Journal of Telemedicine and Applications	2023			10.1155/2023/1487245
Spine surgeon	AO Spine	internation	Quan	Factors - system (clinician); Factors - system (specific)	Riew 2021	2021	Spine surgeon perceptions of the challenges and benefits of telemedicine: an international study	Factors	This global survey study sought to address this defciency by analyzing the overall and regionally reported challenges and perceived benefts of telemedicine among spine surgeons, and investigating how additional factors, such as age, type of platform used, number of visits performed, and specialty, infuence surgeons’ perspectives.	online survey	clinicians	members of AO Spine	3805, 485 surgeons responded to the survey	No information	485/3805	questionnaire	Using a Delphi approach, a group of board-certifed spine surgeons, research representatives, and epidemiologists developed a comprehensive 42-question survey	Providers' challenge: decreased ability to perform the physical examination (barrier)	Providers' challenge: spine surgeons worried about increased medicolegal exposure (barrier)	Providers' challenge: lack of reimbursement parity compared to traditional visits (barrier)	patients' challenge: patients lack technological literacy (barrier)	patients' challenge: patients lack devices (Internet, telephone, camera) (barrier)									Riew, Grant J.; Lovecchio, Francis; Samartzis, Dino; Bernstein, David N.; Underwood, Ellen Y.; Louie, Philip K.; Germscheid, Niccole; An, Howard S.; Cheung, Jason Pui Yin; Chutkan, Norman; Mallow, Gary Michael; Neva, Marko H.; Phillips, Frank M.; Sciubba, Daniel M.; El-Sharkawi, Mohammad; Valacco, Marcelo; McCarthy, Michael H.; Iyer, Sravisht; Makhni, Melvin C.	Introduction: While telemedicine usage has increased due to the COVID-19 pandemic, there remains little consensus about how spine surgeons perceive virtual care. The purpose of this study was to explore international perspectives of spine providers on the challenges and benefits of telemedicine.Methods: Responses from 485 members of AO Spine were analyzed, covering provider perceptions of the cha…	European Spine Journal	30	8	2124-2132	10.1007/s00586-020-06707-x
Not specified	hospitals and health care centres of the urban and rural districts of the municipality of Sucre in Bolivia; the Canary Islands Health Service in Spain; the Society of Surgery Service at San José Hospital of Bogotá in Colombia	Bolivia, Spain, Colombia	Quan	Factors - system (clinician)	SaigÃ­-RubiÃ³ 2014	2014	Drivers of telemedicine use: comparative evidence from samples of Spanish, Colombian and Bolivian physicians	Factors	The aim of the study presented in this article is to analyse the determinants of telemedicine use.	survey	clinicians	In Bolivia, physicians from hospitals and health care centres of the urban and rural districts of the municipality of Sucre. In Spain, medical professionals from Canary Islands Health Service In Colombia, physicians from the Society of Surgery Service at San José Hospital of Bogotá	In Bolivia: 350, 279 completed surveys In Spain: 356, 113 completed surveys In Colombia: 184, 118 completed surveys	No information	In Bolivia: 79.7% In Spain: 31.7% In Colombia: 64.1%	questionnaire	A qualitative methodology was chosen, and a questionnaire was designed as the data collection instrument. A review of the literature together with the health care professionals’ experience served as the basis to create the study variables and the metrics used in the first version of the instrument. The instrument was validated following a pre-test, and this was done through a pilot study. The ins…	physicians’ perceived ease-of-use of information and communication technologies in clinical practice explains telemedicine use in Spain (facilitator)	physicians’ optimism about technology explains telemedicine use in Colombia and Bolivia(facilitator)	physicians’ propensity to innovate in his or her day-to-day work using information and communication technologies explains telemedicine use in Spain (facilitator)											SaigÃ­-RubiÃ³, Francesc; Torrent-Sellens, Joan; JimÃ©nez-Zarco, Ana	Background: The aim of the study presented in this article is to analyse the determinants of telemedicine use. To that end, the study makes two basic contributions. First, it considers six working hypotheses in the context of technology acceptance models (TAMs). Second, it uses data obtained for three samples of physicians from three different countries (Spain, Colombia and Bolivia). Obtaining an…	Implementation Science	9	1	128-128	10.1186/s13012-014-0128-6
Not specified	six Australian jurisdictions and a range of clinical disciplines	Australia	Qual	Factors - system (clinician); Rural	Wade 2012	2012	A qualitative study of ethical, medico-legal and clinical governance matters in Australian telehealth services	Factors	The aim of the present study was to determine how people directly involved in the provision of telehealth services in Australia have perceived and addressed the ethical, legal and governance matters involved in operating the service.	semi-structured interview	clinician, managers	clinician and managers from six Australian jurisdictions and a range of clinical disciplines	37	No information	N/A	No information	No information	Privacy and security is an ethical problem (barrier) patients concern about data security; patients' lack of physical privacy	Consent and choice is an ethical problem(barrier) Consent: policies that required patients to provide consent forms, but the patients did not some patients felt anxious and the patients’ relatives were unhappy with telehealth. In each case this was resolved by returning to in-person care.	Access to care is an ethical problem(barrier) Telehealth cost more and needed an extra consultation; Concern of not enough health workforce to treat unmet rural need	Patient-provider relationships is an ethical problem (barrier) Concern for loss of rapport via video; rapport over video communication was more difficult for family groups	Medico-legal problem (barrier): Concern reduced consultation quality; Lack of local backup;Indemnity coverage problems; Lack of risk management policies; Video recording seen as a risk	Clinical governance problem (barrier): Reported problems all centred on the rural providers perceiving threats to their autonomy, such as not wanting to lose control of their patients, or be dictated to by city-based specialists; reduced diagnostic accuracy.								Wade, V. A.; Eliott, J. A.; Hiller, J. E.	We examined how Australian telehealth service providers perceived and addressed ethical, medico-legal and clinical governance matters arising from service delivery. Thirty-seven telehealth clinicians and managers were interviewed and a qualitative content analysis was conducted. The services covered six Australian jurisdictions and a range of clinical disciplines. There were 11 medical specialiti…	Journal of Telemedicine and Telecare	18	2	109-114	10.1258/jtt.2011.110808
video visits	Froedtert & the Medical College of Wisconsin Health Network, an academic health system based in southeastern Wisconsin	USA	Quan	Factors - system (clinician); Factors - system (patient)	Crotty 2021	2021	Analysis of Clinician and Patient Factors and Completion of Telemedicine Appointments Using Video	Factors	To assess patient and clinician factors associated with successful and with failed video visits.	Patient information was gathered using demographic information abstracted from the electronic health record and linked with block-level socioeconomic data from the US Census Bureau. Patient experience data were available for a subset of patients who responded to after-visit surveys Data on perceived clinician experience with technology was obtained using the survey.	Clinicians, patients	Patients and clinicians at Froedtert & the Medical College of Wisconsin Health Network, an academic health system based in southeastern Wisconsin	75 947 patients, 1155 clinicians	No information	N/A	No information	No information	Clinicians face poor network or with Wi-Fi network dropped connections (barrier)	Clinicians need to learn how to manage new equipment and workflows (barrier)	For patients, internet connectivity is critical to the success of a video visit (facilitator)	For patients, technology literacy is critical to the success of a video visit (facilitator)	For patients, technology support is critical to the success of a video visit (facilitator)	Older individuals may face more technology barriers, may have visual or movement disorders that make computing more difficult (especially on smaller devices), or may simply be more casual users of the internet (barrier)	technical support or training for patients and clinicians may reduce video visit failures (facilitator)							Crotty, Bradley H.; Hyun, Noorie; Polovneff, Alexandra; Dong, Yilu; Decker, Michael C.; Mortensen, Natalie; Holt, Jeana M.; Winn, Aaron N.; Laud, Purushottam W.; Somai, Melek M.	Key Points: Question: Which patient and clinician factors are associated with a successful or failed video visit? Findings: This quality improvement study of 137 846 video visits showed an overall 90% success rate. Patient rather than clinician factors were more systematically associated with successful completion of video visits, and clinician comfort with technology was associated with successf…	JAMA Network Open	4	11	e2132917-e2132917	10.1001/jamanetworkopen.2021.32917
Not specified	USA	USA	mixed method	Factors - system (clinician); Factors - system (patient)	Elkefi 2023	2023	Telemedicine's future in the post-Covid-19 era, benefits, and challenges: a mixed-method crosssectional study	Factors	This study investigates the intention of patients and caregivers to adopt telemedicine after the pandemic and the factors impacting their opinions.	survey	patient and other users	Patients are recruited from Rare Patient Voice’s portal. Responses are obtained from both patients and their caregivers in case of disability of the patients to answer the surveys on their own.	8429 patients, received 2875 responses	a convenience sampling method	2875/8429	questionnaire included closed-ended and open-ended questions	No information	Perceived susceptibility: lack of safety in in-person visits motivated patients to consider participating in telemedicine appointments after Covid-19 is over (facilitator)	Perceived self-efficacy: the positive experience that patients had with their telemedicine use motivated patients to consider participating in telemedicine appointments after Covid-19 is over (facilitator)	Cues to action: the impact of Covid-19 on the trends of telemedicine use motivated patients to consider participating in telemedicine appointments after Covid-19 is over (facilitator)	patients' perceived benefits of telemedicine (Safety, convenience, access) motivated them to consider participating in telemedicine appointments after Covid-19 is over (facilitator)	Technology issues are patients' perceived barriers Technology issues: 1. work environment: Not having access to technology or having lousy internet coverage 2. system limitation: Security and privacy issues impact the patient’s perception of the tool’s usability.	technology trust are patients' perceived barriers: technology trust: 1. privacy: because technology can be unpredictable, and patients don’t always have a ton of privacy. 2. preferences of patients: Some of them preferred in-person visits, thinking that online ones were inaccurate and incredible and that they were most of the time afraid of misdiagnosis.	Access to care (barrier): telemedicine deprives patients of in-person human interactions and personal contact with their providers							Elkefi, Safa; Layeb, Safa	This triangulation design-based study investigates the benefits and challenges of telemedicine adoption among 2875 patients and caregivers above 18 years old after the Covid-19 pandemic using a cross-sectional survey. In the quantitative part, we run logistic regression models to identify the predictors of the behavior (intention of telemedicine use after Covid-19) following the health belief mod…	Behaviour & Information Technology	42	15	2639-2653	10.1080/0144929X.2022.2137060
Telehospitalist Services	34 rural and low complexity hospitals in the Veterans Health Administration (VHA)	USA	mixed-methods	Factors - system (clinician); Rural	Gutierrez 2020	2020	Perceptions of Telehospitalist Services to Address Staffing Needs in Rural and Low Complexity Hospitals in the Veterans Health Administration	Factors	Here we present the results of a survey, distributed to rural and/or low complexity Veterans Health Administration hospitals nationwide, to evaluate the staffing challenges and perceptions of a telehospitalist service.	online survey	clinicians	clinicians with administrative roles	34, received 25 responses	All facilities that were rural according to the 2015 Rural Veterans Healthcare Atlas and/or low complexity based on the Veterans Health Administration facility complexity model were invited to participate.	0.74	questionnaire	Questions were developed using frameworks for the assessment of the workforce and the need for a service that could be covered using telehealth. Assessing the perception of these key stakeholders about the possibility of using telemedicine to meet their staffing needs was suggested by Sharifah as one of the first steps for a telemedicine needs assessment.13 We received input from expert qualitati…	buy-in among administration, providers, or patients for telehospitalist program implementation (barrier)	cost (barrier): Intermittent providers are an expensive alternative, having a yearly gross income on average 30%-40% higher than a staff hospitalist	clinicians' perceived limitations of telemedicine/technology (barrier)	a telehospitalist service would not provide a comprehensive staffing solution or that it would require restructuring the current staffing model (barrier)	having robust telehealth programs, including other inpatient applications like tele-ICU (facilitator)	growing acceptance of telemedicine among staff (facilitator)	support for providers working after-hours (facilitator)							Gutierrez, Jeydith; Moeckli, Jane; McAdams, Neo; Kaboli, Peter J.	Purpose: Rural hospitals are disproportionally affected by physician shortages and struggle to staff inpatient services. Telemedicine presents an opportunity to address staffing problems and bring the advantages of hospital medicine to rural areas. Methods: In this study we surveyed administrators from 34 rural and low complexity hospitals in the Veterans Health Administration (VHA) to evaluate s…	Journal of Rural Health	36	3	355-359	10.1111/jrh.12403
teleradiology	at four BreastScreen services delivering remote radiology assessment services, across three jurisdictions in Australia	Australia	Qual	Factors - system; Factors - system (clinician); Rural	Johnston 2020	2020	"From the technology came the idea": safe implementation and operation of a high quality teleradiology model increasing access to timely breast cancer assessment services for women in rural Australia	Factors	This study investigated important factors for establishing the model, the challenges and enablers of successful implementation and operation of the model, and factors important in the provision of a model considered safe and acceptable by service providers.	Semi-structured interviews	providers	Service providers at each participating BreastScreen service, and other service providers that coordinated and supported service delivery across the three jurisdictions. BreastScreen service providers included medical officers, breast nurses, remote radiologists,radiographers, sonographers, data managers, data administrators, health promotion officers and managers. Service providers who were exte…	55	site visits, email and snowball recruitment	N/A	interview guide	An interview guide was developed based on a review of the teleradiology literature and aims of the study (Additional File 1). The guide was piloted within the research team and minor changes were made accordingly	Clinical governance support (facilitator): It was noted by some participants that clearer guidance from the national committee was desired to overcome different interpretations of the protocol guidelines, for instance guidelines for the relative frequency of onsite versus remote radiology clinics.	Ability to adapt (facilitator): Throughout implementation, continually reviewing processes and troubleshooting problems as they emerged enabled the smooth operation of the model.	Teamwork, trust and communication (facilitator): Many participants believed that strong relationships between service providers could be formed through a long history of working together. Trust involved confidence in the skills of all clinical service providers, a knowledge about how each team member worked, and their work capabilities. Each site used a communication strategy that suited team pre…	Adequate technical support and equipment (facilitator): continued technological support, training for users of the technol_x0002_ogy and fit-for-purpose communication equipment is crucial for a successful telemedicine model										Johnston, Karen; Smith, Deborah; Preston, Robyn; Evans, Rebecca; Carlisle, Karen; Lengren, Janet; Naess, Helen; Phillips, Elizabeth; Shephard, Greg; Lydiard, Lorraine; Lattimore, Debbie; Larkins, Sarah	Breast cancer is the most commonly diagnosed cancer in Australian women. Providing timely diagnostic assessment services for screen-detected abnormalities is a core quality indicator of the population-based screening program provided by BreastScreen Australia. However, a shortage of local and locum radiologists with availability and appropriate experience in breast work to attend onsite assessmen…	BMC Health Services Research	20	1	2024-12-01	10.1186/s12913-020-05922-y
Not specified	Jordan	Jordan	Quan	Factors - system (patient)	Khasawneh 2023	2023	General Public Perceptions and Perceived Barriers Toward the Use of Telehealth: A Cross-Sectional Study from Jordan	Factors	this study was conducted to explore general public perceptions regarding the provision of health care services through different technological devices and to examine perceived barriers and facilitators.	online survey	other users	Jordanian recruited through different social media portals (e.g., Facebook and WhatsApp)	1136	a convenient sampling method	N/A	questionnaire	The survey instrument was constructed after a thorough review of the literature.14–17 Close-ended structured items were developed and modified initially in English by researchers. The research tool was assessed by several academic experts from health care professions to ensure its content and face validity. Obtained feedbacks and comments were reviewed and applied to refine the questionnaire, acc…	Half of the users felt a lack of necessary knowledge to use technology to implement telehealth services, which was reported as a major barrier to successful implementation (barrier)	one-third of users believed that people in Jordan will refuse to use telehealth services due to religious or cultural beliefs (barrier)	Users with comorbid diseases reported a higher willingness to use telehealth services compared with healthy people (facilitator): This can be attributed to the chronic nature of their diseases, which dictates frequent follow-up consultations											Khasawneh, R. A.; Al-Shatnawi, S. F.; Alhamad, H.; Rahhal, D.	Background:Telemedicine implies the provision of health care services, such as diagnosis, treatment, and consultation related to different disease states remotely through harnessing a variety of technologies.Aim:Despite the widespread global applications related to telehealth, there are limited research articles exploring the perceptions and barriers related to telehealth implementation in develo…	Telemedicine journal and e-health : the official journal of the American Telemedicine Association	29	10	1540-1547	10.1089/tmj.2022.0491
Not specified	four different health facilities (Kwahu Government Hospital, Eastern Regional Hospital, and Holy Family Hospital) and Eastern Regional Health Management Directorate in the Republic of Ghana	The Republic of Ghana	Quan	Factors - system (clinician)	Kissi 2020	2020	Predictive factors of physicians' satisfaction with telemedicine services acceptance	Factors	This study seeks to evaluate physicians’ satisfaction with telemedicine services adoption and utilization using the technology acceptance model.	questionnaire	clinician, managers	Nurses, physician assistants, physicians, healthcare administrators, and telemedicine service providers from four different health facilities (Kwahu Government Hospital, Eastern Regional Hospital, and Holy Family Hospital) and Eastern Regional Health Management Directorate in the Republic of Ghana	612 questionnaires were retrieved from participants, 543 responses were finally used for the data analysis giving a response rate of 78.6 percent participation	Purposive and convenience sampling techniques	0.786	questionnaire	The researchers developed questionnaires based on extant literature,19,53,57,58 with necessary validation and wording changes tailored to telemedicine services and the target profession. 19. Chau PYK and Hu PJ. Investigating healthcare professionals’ decisions to accept telemedicine technology: an empirical test of competing theories. Inform Manage 2002; 39: 297–311. 53. Olver IN and Selva-Nayaga…	Administrative issues are reasons for physicians abandoning telemedicine service (barrier) no more information about administrative issues	Service inaccessibility is reason for physicians abandoning telemedicine service (barrier) no more information about service inaccessibility	Lack of incentives are reasons for physicians abandoning telemedicine service (barrier) incentives: lack of motivation from the hospital management	Security and privacy issues are reasons for physicians abandoning telemedicine service (barrier) no more information about security and privacy issues	Sociocultural factors are reasons for physicians abandoning telemedicine service (barrier) no more information about sociocultural factors	physician' perceived usefulness of telemedicine have a positive influence on behavioral intention to utilize telemedicine services (facilitator)	physician' perceived ease of use of telemedicine have a positive influence on behavioral intention to utilize telemedicine services (facilitator)							Kissi, J.; Dai, B.; Dogbe, C. S.; Banahene, J.; Ernest, O.	Despite the significant increase in telemedicine services technology, its adoption and use have been quite slow in some healthcare settings. It is generally accepted in today's globalizing world that the success of telemedicine services relies on users' satisfaction. Satisfying physicians and patients is one of the crucial objectives of telemedicine success. This study seeks to evaluate physician…	Health Informatics Journal	26	3	1866-1880	10.1177/1460458219892162
e-health	30 subSaharan African countries and 31 Organization for Economic Cooperation and Development countries, and 112 World Health Organization member states	subSaharan African countries and Organization for Economic Cooperation and Development countries	Quan	Factors - system	Lee 2018	2018	m-Health Policy Readiness and Enabling Factors: Comparisons of Sub-Saharan Africa and Organization for Economic Cooperation and Development Countries	Factors	First, a measure of the level of m-health policy readiness was compared between sub-Saharan Africa and high-income countries from Organization for Economic Cooperation and Development (OECD), using the data from the Third Global Survey on e-Health by the World Health Organization (WHO). The second objective was to identify enabling factors as_x0002_sociated with m-health policy readiness by exami…	Data on m-health policy readiness were obtained from the Third Global Survey on e-Health conducted by the World Health Organization Global Observatory for e-Health in 2015.	other users	30 subSaharan African countries and 31 Organization for Economic Cooperation and Development countries, and 112 World Health Organization member states	125 countries responded to the survey. comparative analysis of m-health policy readiness: 61 countries analysis on enabling factors associated with m-health policy readiness: 112 countries	No information	0.64	Data on m-health policy readiness were obtained from the Third Global Survey on e-Health conducted by the World Health Organization Global Observatory for e-Health in 2015.14 14. WHO. Atlas of eHealth country profiles. Geneva, Switzerland: WHO, 2016.	No information	country’s information and communication technology Development Index (facilitator): technological readiness and information and communication technology infrastructure are a prerequisite for m-health implementation. As the information and communication technology Development Index value is a composite measure for information and communication technology access, use, and skills, the technological …	e-health education or training for health professionals offered by any institution or association in a country(facilitator): By providing education and training, countries can minimize reluctance or resistance to the adoption of new technology from health professionals and encourage them to become champions in their organizations.												Lee, S.; Begley, C. E.; Morgan, R.; Chan, W.; Kim, S. Y.	BACKGROUND: As an innovative solution to poor access to care in low- and middle-income countries (LMICs), m-health has gained wide attention in the past decade. INTRODUCTION: Despite enthusiasm from the global health community, LMICs have not demonstrated high uptake of m-health promoting policies or public investment. MATERIALS AND METHODS: To benchmark the current status, this study compared m-…	Telemedicine journal and e-health : the official journal of the American Telemedicine Association	24	11	908-921	10.1089/tmj.2017.0278
Not specified	the United States and Brazil	the United States and Brazil	Quan	Factors - system (clinician)	Luciano 2020	2020	Telemedicine adoption issues in the United States and Brazil: Perception of healthcare professionals	Factors	The objective of this research is to identify factors that play a critical role in the possible adoption of telemedicine. More specifically, this research will focus on the perception of healthcare professionals on the influence of issues such as security, privacy, policies, and culture on telemedicine adoption.	online survey	Clinicians and other users	physicians, nurses, medical students, medical residents, and information technology professionals from the United States and Brazil.	US: approximately 300, 192 usable US responses Brazil: 148, 115 fully completed questionnaires	No information	US: 192/approximately 300 Brazil: 115/148	questionnaire	Based on the model provided in Figure 1, a literature review of distance health care, and Hofstede’s theory on national culture, an instrument was designed to gather information on telemedicine adoption in the United States and Brazil (see Supplemental Appendix 1). The first 19 questions were used to collect respondents’ perceptions on security, privacy, policy, and adoption onstructs and were ba…	the impact of information security on telemedicine adoption is near significant in the United States but not in Brazil (facilitator): The absence of adequate procedures to control access to, and use of, patient records can compromise the adoption of telemedicine.	the information policies in the United States and Brazil significantly and positively impact telemedicine adoption (facilitator): Policies ensure that telemedicine success results in fewer risks for the stakeholders and shareholders. Policies can determine how telemedicine can be used to reduce healthcare costs, establish reimbursement guidelines, and detail how information technology can be used…												Luciano, Edimara; Mahmood, M. Adam; Mansouri Rad, Parand	Telemedicine has recently garnered more attention from healthcare professionals because it provides access to health services to patients in rural areas while making patient healthcare information more vulnerable to security breaches. The objective of this research is to identify factors that play a critical role in possible adoption of telemedicine in the United States and Brazil. A model with e…	Health Informatics Journal	26	4	2344-2361	10.1177/1460458220902957
Not specified	rural hospitals in a southern state in USA	USA	Quan	Factors - system; Factors - system (clinician); Rural	Martin 2012	2012	Differences in readiness between rural hospitals and primary care providers for telemedicine adoption and implementation: Findings from a statewide telemedicine survey	Factors	The purpose of this exploratory study was to inform a state telemedicine consortium and rural health advocates with information they could use to advocate for policies and practices that will enhance telemedicine adoption among hospitals and RPCPs, thus improving access to care for residents in a rural, southern state.	survey	clinician, managers	The target audiences were (1) rural primary care providers, including physicians, family nurse practitioners, and physician assistants; and (2) CEOs and medical directors of rural hospitals.	rural primary care providers: 1307, 339 received CEOs and medical directors of rural hospitals: 76, 37 received	No information	rural primary care providers: 25.9% CEOs and medical directors of rural hospitals: 37/76	questionnaire	Input on survey content was obtained from the state’s Area Health Education Consortium and the state’s Department of Health and Human Services. Representatives from the state’s hospital association and the state’s office of rural health pilottested the instruments.	the education needs (barrier): Both rural hospitals and rural primary care providers expressed the need for training about billing for telemedicine, legal issues, and coordination of care.	infrastructure concerns (barrier): rural primary care providers were more likely to report inadequate disaster recovery data systems and the availability of outlets and connections.												Martin, A. B.; Probst, J. C.; Shah, K.; Chen, Z.; Garr, D.	Purpose: Published advantages of and challenges with telemedicine led us to examine the scope of telemedicine adoption, implementation readiness, and barriers in a southern state where adoption has been historically low. We hypothesized that rural hospitals and primary care providers (RPCPs) differ on adoption, readiness, and implementation barriers. We examined the degree to which they differ on…	Journal of Rural Health	28	1	2015-08-01	10.1111/j.1748-0361.2011.00369.x
Not specified	public hospitals and district health centres in Senegal	Senegal	mixed-methods	Factors - system; Factors - system (clinician)	Ly 2017	2017	The individual and contextual determinants of the use of telemedicine: A descriptive study of the perceptions of Senegalâ€™s physicians and telemedicine projects managers	Factors	The main goal of this study was to gain greater insight on the individual determinants and contextual factors of telemedicine use in Senegal	quantitative: questionnaire qualitative: interviews	clinician, managers	physicians working in public hospitals and district health centres, telemedicine project managers	quantitative: 165 physicians working in public hospitals and 151 in district health centres qualitative: 30 physicians working in public hospitals and 36 in district health centres, and 10 telemedicine managers	physicians were selected using systematic random sampling and purposive sampling; Telemedicine managers were purposively selected using a snowball sampling strategy	quantitative: 100%	quantitative: questionnaire qualitative: semi-structured interview guide	The authors designed the questionnaire and the interview guide. These tools were tested by the lead researcher for ambiguous and troublesome wording and assessed by an expert committee. Afterward, they were tested with a small sample of three physicians working in public hospitals, three physicians working in district health centres and three telemedicine managers in order to detect any problem r…	Meso-level factors: Technical factors (barrier): 1. a lack of computer equipment (computers, cameras, scanners, and printers), medical equipment (surgical material, etc.) or medical exploration equipment (ultrasound, X-ray, electrocardiogram, etc.). 2. the lack of equipment maintenance could have a negative impact on the sustainable development of telemedicine 3. Internet connection was also not …	Meso-level factors: Organizational influences (barrier): 1. the lack of information on telemedicine: participants stated that they did not have enough information on telemedicine interventions. 2. an undersupply of human resources: an undersupply of physicians and technicians in the country led to work overload, which left little or no room for the use of telemedicine.	Meso-level factors: Ethical concerns (barrier): the lack of an ethical framework to guide telemedicine use. Participants reported that, in Senegal at present, there is no ethical text governing, for example, confidentiality, medical secrets and informed consent, raising the concern:	Macro factors：Legal factors (barrier): there was no legal framework governing the use of telemedicine in Senegal, and so no regulatory text that guarantees the protection of data, patients, and providers.	Macro factors: Political influences (barrier): 1. the dysfunction of the Telemedicine National Steering Committee: Committee experienced difficulties in gathering its members for meetings. 2. the non-translation of political will into concrete actions 3. the lack of consideration of telemedicine as a political priority: telemedicine was considered to less prioritized by government than universal …	Macro factors：Financial factors (barrier): 1. Telemedicine itself is costly and if there is little dedicated funding to sustain its use it is challenging to scale up. 2. Participants commented that health committees, local communities, and hospitals will not be able to finance telemedicine on their own due to existing financial difficulties. 3. physicians believed that they should be remunerated …	Macro factors：Socio-economic and cultural factors (barrier): 1. strikes in health facilities as having an impact on the availability and use of telemedicine. 2. Broader forms of social conflict (were invaded by rebels in the centre) can also create a climate of stress that prevents providers from doing their work and therefore using telemedicine. 3. the low purchasing power of rural people does n…							Ly, B. A.; LabontÃ©, R.; Bourgeault, I. L.; Niang, M. N.	Telemedicine is considered to be an effective strategy to aid in the recruitment and retention of physicians in underserved areas and, in doing so, improve access to healthcare. Telemedicineâ€™s use, however, depends on individual and contextual factors. Using a mixed methods design, we studied these factors in Senegal based on a micro, meso and macro framework. A quantitative questionnaire admin…	PLoS ONE	12	7		10.1371/journal.pone.0181070
Not specified	11 Aboriginal Community Controlled Health Services from 20 different remote communities across northern Australia	Australia	Qual	Factors - system (clinician); Rural	Mathew 2023	2023	Telehealth in remote Australia: a supplementary tool or an alternative model of care replacing face-to-face consultations?	Factors	This paper explores the perspectives of health care staff on the key elements relating to the effective use of telehealth for patients living in remote Australia.	semi-structured interviews	providers	Participants had varying levels of experience working in the clinics and included PHC clinic staff (drivers, Aboriginal Health Practitioners (AHPs), Remote Area Nurses (RANS), GPs, other health workers such as Aboriginal Liaison Officers, a range of administrative staff such as Human Resources (HR) personnel, clinic managers and customer service officers), medical retrieval staff and leadership s…	248	No information	N/A	topic guide	A topic guide was created for the semi-structured interviews by the research team, which was informed by a similar, previous study exploring the impact of shortterm staffing in remote clinics run by the Northern Territory Government (NTG) [14, 15]. 14. Wakerman J, Humphreys J, Bourke L, Dunbar T, Jones M, Carey TA, et al. Assessing the impact and cost of short-term Health Workforce in Remote Indi…	the availability of basic infrastructure required for telephone or video consultations whether facilitated by a clinic staff at a clinic or conducted at a client’s home (barrier): Less than half of the Aboriginal population in remote locations own a smartphone, therefore, attempts by remote clinic staff to contact patients by phone are often ineffective.	pre-existing relationship between the patient and the health care provider (facilitator): Aboriginal Australians mostly appreciated the ability to have tele_x0002_health consultations with their specialists or regular general practitioners who were known to them.	Clinical knowledge of personal health and adequate health literacy can contribute towards the effectiveness of a good telehealth consultation (facilitator)	the need for additional staff to support patients’ telehealth appointments (barrier): staff: primary health care staff and interpreters. Many telehealth consultations with remote clinic users require the assistance of interpreters or family members or Aboriginal Health Practitioners to enable translation and to support cultural safety	Differing patient management software used by the community controlled primary health sector and by specialists introduces patient medical record access issues for doctors, contributing further to the workload of remote clinic staff (barrier)									Mathew, S.; Fitts, M. S.; Liddle, Z.; Bourke, L.; Campbell, N.; Murakami-Gold, L.; Russell, D. J.; Humphreys, J. S.; Mullholand, E.; Zhao, Y.; Jones, M. P.; Boffa, J.; Ramjan, M.; Tangey, A.; Schultz, R.; Wakerman, J.	BACKGROUND: The COVID-19 pandemic increased the use of telehealth consultations by telephone and video around the world. While telehealth can improve access to primary health care, there are significant gaps in our understanding about how, when and to what extent telehealth should be used. This paper explores the perspectives of health care staff on the key elements relating to the effective use …	BMC Health Services Research	23	1	341	10.1186/s12913-023-09265-2
Telerheumatology	Germany outpatient	Germany	Quan	Factors - system (clinician)	Muehlensiepen 2021	2021	Acceptance of Telerheumatology by Rheumatologists and General Practitioners in Germany: Nationwide Cross-sectional Survey Study	Factors	The aim of this user-centered study was to assess the acceptance by physicians of the implementation of telerheumatology and to identify potential application areas in preparation for the development of telemedical approaches	a cross-sectional, self-completed, paper-based survey	clinicians	outpatient rheumatologists and general practitioners from the federal state of Brandenburg, Germany; rheumatologists and general practitioners in a nationwide reference group.	2395, 497 were returned.	No information	0.208	questionnaire	Two health care researchers and one experienced rheumatologist designed the questionnaire. It was pilot-tested on 5 rheumatologists and 5 general practitioners to gauge the need to refine wording and format, and to check whether predefined response options were exhaustive. Minor revisions were made accordingly.	the limited knowledge of physicians on the use of telemedicine (barrier)	administrative expenses (barrier): no more information about administrative expenses	the purchase of technology equipment (barrier): no more information about technology equipment	inadequate reimbursement structures prevented the physicians from using telemedicine (barrier)										Muehlensiepen, Felix; Knitza, Johannes; Marquardt, Wenke; Engler, Jennifer; Hueber, Axel; Welcker, Martin	Background: The worldwide burden of musculoskeletal diseases is increasing. The number of newly registered rheumatologists has stagnated. Primary care, which takes up a key role in early detection of rheumatic disease, is working at full capacity. COVID-19 and its containment impede rheumatological treatment. Telemedicine in rheumatology (telerheumatology) could support rheumatologists and genera…	Journal of Medical Internet Research	23	3	N.PAG-N.PAG	10.2196/23742
Pediatric Emergency Telemedicine	1 academic and 6 community hospitals in Western Pennsylvania	USA	mixed-methods	Factors - system (clinician); Factors - system (specific); Rural	Ray 2017	2017	Clinician Attitudes Toward Adoption of Pediatric Emergency Telemedicine in Rural Hospitals	Factors	we sought to understand clinician attitudes toward tele_x0002_medicine, barriers to adoption, and potential strategies to overcome those barriers	Quantitative data: survey Qualitative data: semistructured interviews	clinician, managers	Quantitative data: rural emergency medicine physicians and rural emergency department nurses Qualitative data: 5 clinician stakeholder groups: rural emergency medicine physicians, academic pediatric emergency medicine physicians, rural emergency department nurses, rural hospital administrators, and rural community pediatricians	Quantitative data: 306, 104 clinicians completed the survey (response rate, 34%) Qualitative data: 48 stakeholders	Quantitative data: No information Qualitative data: First, we asked local champions at each hospital to identify potential interview subjects, whom we contacted via e-mail. Second, we solicited interview subjects directly during site visits to hospitals. Third, we asked interview subjects to identify other individuals who might provide important insight, a form of snowball sampling used in prior …	Quantitative data: 34%	Quantitative data: questionnaire Qualitative data: interview guide	Quantitative data:Based on a preliminary conceptual model for pediatric emergency telemedicine adoption that combined elements of the Organizational Readiness for Change Model19 and Technology Acceptance Model.20, we developed a survey to quantify rural providers' attitudes toward telemedicine and determine strategies to speed implementation. 19. Weiner BJ. A theory of organizational readiness fo…	Provide patient-specific education during the telemedicine call (facilitator)	Make telemedicine technology simpler and easier to use (facilitator)	Decrease telemedicine response time (facilitator)	Establish care protocols (facilitator): Clear guidelines need to be provided to community clinicians regarding which patients or which clinical questions are appropriate for use; Identify specific conditions requiring a telemedicine call										Ray, Kristin N.; Felmet, Kathryn A.; Hamilton, Melinda F.; Kuza, Courtney C.; Saladino, Richard A.; Schultz, Brian R.; Watson, R. Scott; Kahn, Jeremy M.	Objective: Although there is growing evidence regarding the utility of telemedicine in providing care for acutely ill children in underserved settings, adoption of pediatric emergency telemedicine remains limited, and little data exist to inform implementation efforts. Among clinician stakeholders, we examined attitudes regarding pediatric emergency telemedicine, including barriers to adoption in…	Pediatric Emergency Care	33	4	250-257	10.1097/PEC.0000000000000583
First-Trimester Medical Abortion	Canada	Canada	Quan	Factors - system (specific)	Renner 2023	2023	Telemedicine for First-Trimester Medical Abortion in Canada: Results of a 2019 Survey	Factors	Our objective was to study the first-trimester medical abortion Canadian workforce in 2019, their provision of telemedicine abortion care, and their perception of barriers. These data can inform knowledge translation activities to remove barriers and improve equitable access to abortion care.	online survey	clinicians	physicians and nurse practitioners who reported abortion services provided from multiple collaborating health care professional organizations and networks	465	No information	N/A	questionnaire	Our team created the Canadian Abortion Provider Survey by updating and adapting previous instruments3,9,19 to account for the recent availability of mifepristone, and updated clinical care guidelines.7 3. Norman WV, Guilbert ER, Okpaleke C, et al. Abortion health services in Canada:Results of a 2012 national survey. Can Fam Physician 2016;62(4):e209–e217. 7. Costescu D, Guilbert E, Bernardin J, e…	Lack of ability to confirm gestational age with ultrasound (barrier): most respondents reported they obtained at an imaging department rather than in their clinics.	Lack of telemedicine medical abortion fee code (barrier): not all provinces have established a fee code for telemedicine medical abortion (per personal communication with practitioners in various provinces).	Lack of ability to order serum human chorionic gonadotropin (barrier)	No close access to emergency services (barrier): patients living >2 h from emergency uterine evacuation or emergency departments	unique restrictive provincial and facility policies (barrier): perceived vested interests in preserving surgical care, general uncertainty about regulations, and lack of interprofessional support have inhibited implementation of first-trimester medical abortion									Renner, R. M.; Ennis, M.; Kyeremeh, A.; Norman, W. V.; Dunn, S.; Pymar, H.; Guilbert, E.	Introduction: Telemedicine has the potential to improve abortion access disparities in Canada. We aimed to explore the provision of telemedicine for first-trimester medical abortion and related barriers in 2019. Methods: We conducted a national, cross-sectional, anonymized, web-based survey of clinicians who provided abortion care in 2019 in Canada. We distributed our survey through professional …	Telemedicine and e-Health	29	5	686-695	10.1089/tmj.2022.0245
Not specified	Czech Republic	Czech Republic	Qual	Factors - system; Factors - system (patient)	TÄ›Å¡inovÃ¡ 2023	2023	Development of telemedicine in the Czech Republic from patients' and other key stakeholders' perspective	Factors	The aim of our research is to identify key issues in the implementation of telemedicine in the Czech Republic, and the challenges of telemedicine in the future from the perspective of patients and other stakeholders.	focus groups with key stakeholders, patient panels and expert panels	patients and providers	Stage II: key stakeholders: physicians, patients, pharmacists, health care managers (of health insurance companies and health care facilities), officials of relevant government institutions (e.g., Ministry of Health). Stage III: patient organization representatives, such as patient panels, patient and public involvement panels, patient advisory boards, citizen juries, advisory committees, etc. St…	Stage II: 32 stakeholders Stage III: 6 patients Stage IV: 24 experts	Stage II: purposive sampling Stage III: No information Stage IV: No information	N/A	a matrix of open questions	In stage I, a desk research was implemented, where team members worked with the literature, available statistical data, and health policy documents. In parallel, an analysis of legislation related to telemedicine in the Czech Republic in the context of European Union legislation was carried out. Based on the findings from this first stage of the research, a matrix of open questions was prepared f…	Legislative environment (barrier): The field of telemedicine remains without specific legislation in the zech Republic, despite the adoption of the Electronization of Healthcare Act.	Guidelines (barrier): In the Czech Republic, the current guidelines only sporadically address telemedicine. Areas, disciplines and procedures appropriate for remote care must be described through clinically guidelines (professional standards).	Technology, application, and safe environment (barrier): 1. the absence of rules for technological solutions enabling communication with patients via remote access 2. The possibility of legal clinical use of data from devices that are not approved medical devices. The issue of certification of data obtained from medical applications has not been resolved. 3. Stakeholders agreed that systems (tech…	Communication and data sharing (barrier): 1. telemedicine limits, or even negates, some forms of communication that are essential for determination of proper treatment. 2. Stakeholders pointed in particular to the risks associated with the security of personal data and the invasion of privacy in remote communication.	Organization of care and conditions of providing (barrier): The time pool of health care providers devoted to telecare during office hours should be clearly defined.Telemedicine should not lead to unrestricted use of health care that would disproportionately increase the workload of physicians.	Education and competences of health professionals (barrier): Stakeholders have a huge deficit in communication skills training in medical faculties. Stakeholders agreed on the need to integrate telehealth and digital skills into the educational programs of health professionals in undergraduate and postgraduate education.	Safe care (barrier): The lack of a legislative anchor for telemedicine raises patients’ concerns about the legality of care provided by remote access. The lack of development of guidelines for telemedicine increases their legal uncertainty about whether care is being delivered in a professionally correct way.	Confidentiality and privacy (barrier): Patients are concerned about the safety of the technology used, the security of the data transmission, and the quality of care provided if conditions (standard) are not set for the technical equipment.	Communication in a new environment (barrier): Patients are concerned that a lack of communication may lead to a lower quality of care. It is important for patients that there is a single standard for digital communication that they would like, with their doctors, to participate in creating.	Uniformly-set conditions for the organization of care (barrier): Different approaches and conditions between each of the providers in setting up and using telemedicine solutions make the system unclear for patients.	System support for telemedicine solutions (barrier): The absence of conditions for the entry of telemedicine solutions into reimbursement raises concerns on the part of patients about whether providers will be motivated to use them	Digital training for healthcare professionals and patients(barrier): The low level of digital literacy of patients and healthcare professionals raises concerns about the safe use of information communication technology, and the poor accessibility, and the quality of remote healthcare		TÄ›Å¡inovÃ¡, J. K.; DobiÃ¡Å¡ovÃ¡, K.; DuÅ¡ek, Z.; TobiÃ¡Å¡ovÃ¡, A.	Telemedicine is a way to improve healthcare outcomes with greater efficiency for both patients and care providers. The great potential of digital technologies also lies in strengthening the patient-centered approach. The early successes and benefits of telemedicine in the Czech Republic, amplified by the COVID-19, have contributed to the fact that wider implementation of telemedicine is already g…	Frontiers in Public Health	11		1202182	10.3389/fpubh.2023.1202182
Not specified	private hospitals in the Amhara region of North West Ethiopia	Ethiopia	Quan	Factors - system (clinician)	Wubante 2022	2022	Health professionals' readiness and its associated factors to implement Telemedicine system at private hospitals in Amhara region, Ethiopia 2021	Factors	this study aimed assessed health professionals’ readiness toward telemedicine and its associated factors working at private hospitals Amhara region, North West Ethiopia	survey	clinicians	health professionals who were working at ten private Hospitals in the Amhara Region of Ethiopia	423, 410 responded	simple random sampling	0.969	questionnaire	Data were collected using a pretested and structured self-administered questionnaire adapted from [13]. The English version of the uestionnaires is translated to the local language Amharic The local language is also translated to English. The reliability was also checked using Cronbach alpha’s coefficient. Before the actual data collection, pretesting of the questionnaire was conducted for about …	health professionals had good knowledge of Telemedicine (facilitator): health professionals with prior knowledge that may have helped their motivations to use the Telemedicine system.	Health professionals had a favorable attitude toward telemedicine (facilitator): The reason is due to having a favorable view of telemedicine helps health professionals ready to adopt the telemedicine system	Health professionals owned personal computer (facilitator)	Health professionals' computer skill (facilitator): This might be because being familiar with computer technologies and having technical skills helps health professionals to be active adoption of telemedicine, not such difficult to adapt to new technology. Readiness to accept information systems is affected by the level of computer skill.	Health professionals' computer literacy (facilitator): knowing how to use computer technologies in day-to-day activities increase to use of advanced technologies.	Computer-related training for health professionals (facilitator): A possible reason for this could be computer training is more likely to increase participant familiarity with using technologies. Additionally, the explanation might be training and educa_x0002_tion usually changes people’s views, and upgrade knowledge levels, and perceptions. Knowing the updated technology passionate for upcoming …	internet access at the office (facilitator): the internet influences access how new advanced technologies applications in the health system.	Health professionals had computer access at their office (facilitator): This could be attributed to the availability of computer-enabled individuals to practice digital tools. Furthermore, computer access allows for a daily practice of Telemedicine technologies, which improves skill and confidence in engaging in Telemedicine.	Health professionals had more than years of work experience(facilitator): more working long years in the health care system might have the probability of sharing new knowledge with other partners in the workplace.					Wubante, S. M.; Nigatu, A. M.; Jemere, A. T.	Introduction In resource-limited settings incorporating the Telemedicine system into the healthcare system enhances exchanging valid health information for practicing evidence-based medicine for the diagnosis, treatment, and prevention of diseases. Despite its great importance, the adoption of telemedicine in low-income country settings, like Ethiopia, was lagging and increasingly failed. Assessi…	PLoS ONE	17	2024-09-09		10.1371/journal.pone.0275133
Not specified	Rural Emergency Departments	USA	Quan	Factors - system; Rural	Zachrison 2020	2020	Understanding Barriers to Telemedicine Implementation in Rural Emergency Departments	Factors	our primary objective was to characterize barriers to implementation of telemedicine in rural emergency departments. Secondarily, we aimed to describe characteristics of rural emergency departments that do and do not use telemedicine.	survey	clinicians	rural emergency departments directors	906 emergency departments surveyed, 733 responded.	All rural emergency departments that reported that they did not receive telemedicine in 2016 were sent a follow-up survey; We also sent follow-up surveys to a purposive sample of rural emergency departments that did report receiving telemedicine in 2016	0.81	questionnaire	No information on how the questionnaire was constructed was provided. The follow-up survey is available online at http://www.annemergmed.com	cost concerns (barrier): Costs related to telemedicine include expenditures on the technologic infrastructure, communication networks, electronic health records for data storage and transfer, provider education,equipment maintenance, and data security	technologic concerns (barrier): eg, discomfort with or difficulty incorporating a new technology into the department	Telemedicine not necessary to meet patients’ needs (barrier)											Zachrison, K. S.; Boggs, K. M.; Hayden, E. M.; Espinola, J. A.; Camargo, C. A.	Study objective: Telemedicine has potential to add value to the delivery of emergency care in rural emergency departments (EDs); however, previous work suggests that it may be underused. We seek to understand barriers to telemedicine implementation in rural EDs, and to describe characteristics of rural EDs that do and do not use telemedicine. Methods: We performed a secondary analysis of data fro…	Annals of Emergency Medicine	75	3	392-399	10.1016/j.annemergmed.2019.06.026
Not specified	4 public hospitals (Selayang Hospital, Kuala Lumpur Hospital, Sungei Buloh Hospital and Putrajaya Hospital in the Klang Valley area) in Malaysia	Malaysia	Quan	Factors - system (clinician)	Zailani 2014	2014	Determinants of Telemedicine Acceptance in Selected Public Hospitals in Malaysia: Clinical Perspective	Factors	The purpose of this study is to explore the determi_x0002_nants of telemedicine acceptance in selected public hospitals in Malaysia and to investigate the effect of health culture on the relationship between these determinants and telemedicine acceptance	survey	clinicians	physicians and nurses from 4 hospitals (Selayang Hospital, Kuala Lumpur Hospital, Sungei Buloh Hospital and Putrajaya Hospital in the Klang Valley area.) currently using telemedicine technology	150, 126 were collected	No information	0.84	questionnaire	The items tapping the theoretical constructs were developed based on an extensive literature review and adapted from Shaqrah [28], Hsiao et al. [27], Whitten et al. [74], Kifle et al. [39], Venkatesh [35], Chau and Hu [36], Straub et al. [22], thus satisfying content validity. The items in the survey questionnaire are shown in Table 1. 22. Straub, D., Loch, K., and Hill, C., Transfer of Informati…	government policy (facilitator): government policies and regulations can enhance telemedicine adoption by health care organizations and hospitals.	Top management support (facilitator): In health care organizations, managers need to support the system financially, and are also required to recognize and modify their hazardous attitudes.	perception of usefulness of telemedicine (facilitator): physicians and nurses will accept telemedicine technology more easily when they perceive that it will help them perform their job better.	computer self efficiency (facilitator): doctors and nurses accept telemedicine technology and are willing to use it more if they find that they are able to use the telemedicine devices and informatics tools										Zailani, Suhaiza; Gilani, Mina; Nikbin, Davoud; Iranmanesh, Mohammad	The article discusses the study on the factors affecting telemedicine acceptance at public hospitals in Malaysia and the impact of health culture on the relationship between the factors and telemedicine acceptance. The study reportedly involved a survey of doctors and nurses from hospitals equipped with telemedicine technology. The results revealed that government policies, support from top manag…	Journal of Medical Systems	38	9	2024-12-01	10.1007/s10916-014-0111-4
Not specified	200 private and government hospitals in four provinces (i.e. Punjab, Sindh, Khyber Pakhtunkhwa, and Baluchistan) in Pakistan	Pakistan	Quan	Factors - system (patient)	Zhang 2020	2020	Adoption mechanism of telemedicine in underdeveloped country	Factors	The purpose of this study is to reveal the influential echanism on patients’ adoption intention of telemedicine in the underdeveloped areas and examining the influences of some key features that are largely overlooked in previous studies.	survey	patients	patients from 200 private and government hospitals in four provinces (i.e. Punjab, Sindh, Khyber Pakhtunkhwa, and Baluchistan)	2000, 930 questionnaires received	No information	930/2000	questionnaire	To measure the theoretical hypotheses as illustrated in Figure 1, a questionnaire was developed in this study. Items of the relevant constructs were initially derived from the existing literature. The items that measured traveling cost, traveling distance, and traveling time were developed based on Dwivedi et al.50 and Kim51 and were revised to adapt for this study. The items that measured the pe…	high traveling cost can be the barrier to diffusion of telemedicine (barrier): Patients in remote underdeveloped areas normally have inadequate information communication technology infrastructure and have less opportunities to get to know telemedicine technology. They may hesitate to take telemedicine as an effective healthcare service. Their concerns about their own health dominate their percept…	perceived usefulness has a positive significant impacts on patients’ intentions to adopt telemedicine (facilitator)	patients’ attitude has a positive significant impacts on patients’ intentions to adopt telemedicine (facilitator)											Zhang, Xiang; Zaman, Badee uz	The purpose of this study is to reveal the influential mechanism on patients' adoption intention of telemedicine in the underdeveloped areas. Based on 896 patients' data collected in Pakistan, we found that patients' adoption intention is a function of traveling cost, attitudes, and perceived usefulness. High traveling cost is found to have the most significant negative influence on adoption inte…	Health Informatics Journal	26	2	1088-1103	10.1177/1460458219868353
video telehealth tablets	US Department of Veterans Affairs	USA	mixed method	Factors - system	Zulman 2019	2019	Making connections: Nationwide implementation of video telehealth tablets to address access barriers in veterans	Factors	We conducted a mixed methods evaluation of this initiative in order to assess tablet distribution patterns, examine variation in tablet use by sociodemographic and clinical characteristics, and explore factors that facilitated and impeded the implementation process.	Quantitative data: online survey Qualitative data: Semi-structured interviews	providers	Quantitative data: facility telehealth coordinators and regional telehealth leads Qualitative data: facility telehealth coordinators and regional telehealth leads	Quantitative data: 108, 68 facility telehealth coordinators completed surveys. Qualitative data: 20, (9 facility telehealth coordinators, 2 telehealth leads who had previously served as facility telehealth coordinators (analyzed as facility telehealth coordinators), and 9 additional telehealth leads)	Quantitative data: No information Qualitative data: a purposive recruitment strategy. We used a purposive recruitment strategy to recruit interviewees from facilities whose tablet distribution was in the lowest, middle, and highest tertile (ie, 20 or fewer tablets, 21–59 tablets, and 60 or more tablets, respectively) during the first 10 months of the initiative. These categories were balanced acr…	Quantitative data: 63%	Quantitative data: questionnaire Qualitative data: the Consolidated Framework for Implementation Research (CFIR)	questionnaire: No information on how the questionnaire was constructed was provided. interviews: the Consolidated Framework for Implementation Research (CFIR).14 14. Damschroder LJ, Aron DC, Keith RE, Kirsh SR, Alexander JA, Lowery JC. Fostering implementation of health services research findings into practice: a consolidated framework for advancing implementation science. Implement Sci 2009; 4 (…	Competing telehealth initiatives (barrier): competition for time and resources with other telehealth initiatives.	Lack of support from regional and facility leadership (barrier): no more information about support	Lack of provider interest in the tablets (barrier)	Staffing shortages (barrier): Sites that had larger volumes of distribution were more likely to report lack of adequate staffing to support tablet distribution.	Need for facility-based equipment (barrier)	Space constraints in facility (barrier): Sites that had larger volumes of distribution were more likely to report space constraints	Training needs for the tablet initiative (barrier): inadequate education prior to program roll out.	the challenges with connectivity and tablet use (barrier): Connectivity problems were noted for patients in certain rural areas with poor broadband penetration. For example, a facility in rural Texas found that patients in tin-roofed houses were unable to connect the tablets to Wi-fi. This issue limited tablet reach						Zulman, D. M.; Wong, E. P.; Slightam, C.; Gregory, A.; Jacobs, J. C.; Kimerling, R.; Blonigen, D. M.; Peters, J.; Heyworth, L.	Background: : Video telehealth technology has the potential to enhance access for patients with clinical, social, and geographic barriers to care. We evaluated the implementation of a US Department of Veterans Affairs (VA) initiative to distribute tablets to high-need Veterans with access barriers. Methods: In this mixed methods implementation study, we examined tablet adoption (ie, facility-leve…	JAMIA Open	2	3	323-329	10.1093/jamiaopen/ooz024
kidney transplant	USA	USA	Quan	Factors - system (specific)	Forbes 2023	2023	Disparities in telemedicine utilization among kidney transplant patients during the COVID-19 pandemic: Barriers and opportunities	Factors	we aimed to characterize telemedicine utilization by our patients during the COVID-19 pandemic’s early restrictions, prior to vaccine availability, with particular attention to healthcare equity and subpopulations to discern disparities and better understand how to address them in the future.	Encounter-level data of adults seen for kidney transplant care between March and October 2020 were retrospectively extracted from the electronic medical record.	patients	Adults seen for kidney transplant care	1033 patients	No information	N/A	Data was obtained from electronic medical record	No information	being in the post transplant phase of care was significantly associated with an increased likelihood of telemedicine utilization (facilitator)	higher community area deprivation index scores were associated with decreased likelihood of telemedicine utilization (barrier): community-level social determinants can impact patient-level decisions and access to care	among persons residing in medium metropolitan, small metropolitan and nonmetropolitan communities, the likelihood of an individual encounter being via telemedicine increases (compared to the most rural National Center for Health Statistics class), an average of 2%–3% with each 10 miles of distance to the transplant center compared to those residing in the most rural communities (facilitator)											Forbes, R. C.; Johnson, W. R.; D'Souza, N.; Dreher, A.; Rega, S. A.; Feurer, I. D.; Concepcion, B. P.	Introduction: The COVID-19 pandemic allowed for the rapid implementation of telemedicine for kidney transplant patients; however, widespread adoption may worsen existing health care inequities among vulnerable populations. This study aimed to characterize telemedicine utilization by kidney transplant patients during the early pandemic with particular attention to healthcare equity. Methods: A ret…	Clinical Transplantation				10.1111/ctr.15136
Not specified	primary health care	Australia	Qual	Factors - system (clinician)	Ashley 2023	2023	Telehealthâ€˜s future in Australian primary health care: a qualitative study exploring lessons learnt from the COVID-19pandemic	Factors	This article seeks to inform post-pandemic policy about the factors that will influence the future viability of telehealth in primary health care from the perceptions of health professionals.	Semi-structured interviews	Clinicians	General practitioner, registered nurses, nurse practitioners, and allied health clinicians	70, 33 were interviewed	These responders were stratified according to their profession, employment setting, geographic location, age, and sex.People were then purposively selected and contacted by one of three researchers, provided with study information, and invited to participate. Participants were recruited until data saturation was achieved.	N/A	Semi-structured questions	Semi-structured questions and prompts were developed drawing on the literature and initial survey findings.	Funding models were identified in the study as complex, fluid, and inflexible in not reflecting the different consultation types and durations (barrier)	the need for infrastructure, education, and practice standards to support and sustain future telehealth services (facilitator): infrastructure: e.g. home monitoring devices education: Supporting health professionals to become skilled in providing clinical care via telehealth; Improving public awareness about the use of telehealth and upskilling providers												Ashley, C.; Williams, A.; Dennis, S.; McInnes, S.; Zwar, N. A.; Morgan, M.; Halcomb, E.	Background: During the COVID-19 pandemic, telehealth emerged as a means of safely providing primary healthcare (PHC) consultations. In Australia, changes to telehealth funding led to the reconsideration of the role of telehealth in the ongoing provision of PHC services. Aim: To investigate GPsâ€™, registered nursesâ€˜ (RNs), nurse practitionersâ€˜ (NPs), and allied health (AH) clinicians percepti…	BJGP Open	7	2		10.3399/BJGPO.2022.0117
tele-neurology	the Royal Hallamshire Hospital in Sheffield, UK.	UK	Qual	Factors - system (clinician)	Courtney 2021	2021	Neurologists' perceptions of utilising tele-neurology to practice remotely during the COVID-19 pandemic	Factors	this project aims to identify the successes and potential pitfalls associated with tele-neurology to inform future service development.	semi-structured interview	clinicians	clinicians (fully trained/in training neurologists/General Practitioners with a special interest in neurology) woring at the Royal Hallamshire Hospital in Sheffield, UK	54, 23 were interviewed, 22 were analyzed	All 54 members of the Neurology Department were eligible and invited to participate. Some clinicians were approached twice (purposively sampled).	N/A	interview guide	interview guide was based on the previous telemedicine literature (see Appendix for interview details).	Clinicians most frequently perceived risk in relation the lack of non-verbal communication (barrier): the need to clarify understanding with patients and difficulties recognising when patients are upset	Clinicians were concerned about the lack of examination (barrier): Without examination findings clinicians felt at risk of missing important signs	Unconfident clinicians (barrier): Over one half of clinicians described a lower level of confidence than in face-to-face consultations, causing problems with their ability to formulate diagnoses and to discharge patients.	Improved patient experience (facilitator): The main reason for perceiving a potential for service improvements was that remote consultations would give patient a better experience by reducing patients’ waiting or travelling times, especially considering the additional difficulties faced by those with distabilities. Remote consultations could reduce barriers for patients unable to drive themselves…	Efficiency (facilitator): Twelve of the clinicians associated an improved efficiency with the length of times patients had to wait, either in the waiting room or for an appointment to see a neurologist.	Telephone conversations (facilitator): Telephone conversations make patients seem to be a bit more structured and quicker compared to face-to-face visit, and ultimately enable clinicians to run their clinics more efficently.	Technical issues (barrier): inadequency of the information technology systems; hospital was unable to provide adequate technology support to use the available equipment and software to its full potential	Administrative points (barrier): 1. The patient contact number to be missing, or for an incorrect number to have been provided. This resulted in clinicians spending their clinic time searching for patient contact details across multiple platforms; 2. The failure of the clinic booking team to get in touch with patients prior to their appointments.	Difficult consultations (barrier): 1. This was attributed to a greater risk of misunderstandings over the telephone with select patient groups (e.g. patients with cognitive impairment); 2. Twelve clinicians described how breaking bad news to patients via tele-neurolgy made them feel uncomfortable	Clinician satisfaction (barrier): The use of tele-neurolgy would have a negative impact on clinicians’ job satisfaction, because of their concerns about the lack of interaction with patients	insufficient staffing undermines an optimal adoption of tele-neurology (barrier)	infrastructural deficits undermines an optimal adoption of tele-neurology (barrier)		Courtney, Ellie; Blackburn, Daniel; Reuber, Markus	Objectives: The COVID-19 pandemic enforced an almost complete switch from face-to-face clinical work to tele-neurology. This study explores neurologists' perceptions of telephone and videophone remote consultations.Methods: Semi-structured interviews were conducted with neurologists and a GP with a specialist interest (n = 22). Interviews were conducted remotely via ZoomÂ®, audio-recorded, transc…	Patient Education & Counseling	104	3	452-459	10.1016/j.pec.2020.12.027
